# Supplementary material for: A Multi-Network Comparative Analysis of Transcriptome and Translatome Identifies Novel Hub Genes in Cardiac Remodeling
Source: Front Genet. 2020 Nov 16;11:583124. doi: 10.3389/fgene.2020.583124 (PMC7701244; doi:10.3389/fgene.2020.583124)
Supplement: Supplementary Table 1 — Open reading frame predictions per sample, all categories, Rp-Bp output. [file Data_Sheet_2.ZIP]

Archive with 1 entries (1 files):
- Boileau_et_al_supp_table1_rpbp_output.gz
