# Supplementary material for: A Multi-Network Comparative Analysis of Transcriptome and Translatome Identifies Novel Hub Genes in Cardiac Remodeling
Source: Front Genet. 2020 Nov 16;11:583124. doi: 10.3389/fgene.2020.583124 (PMC7701244; doi:10.3389/fgene.2020.583124)
Supplement: Supplementary Table 2 — Open reading frame predictions, unique (translated genes used in this study). [file Data_Sheet_3.ZIP]

Archive with 1 entries (1 files):
- Boileau_et_al_supp_table2_orfs.gz
