# Supplementary material for: A Multi-Network Comparative Analysis of Transcriptome and Translatome Identifies Novel Hub Genes in Cardiac Remodeling
Source: Front Genet. 2020 Nov 16;11:583124. doi: 10.3389/fgene.2020.583124 (PMC7701244; doi:10.3389/fgene.2020.583124)
Supplement: Supplementary Table 4 — Transcriptome and translatome co-expression modules. [file Table_1.XLSX]

## Sheet: Summary
gene_id	gene_name	RNA	Ribo	k_RNA	k_Ribo	kin_RNA	rank_RNA	kin_Ribo	rank_Ribo	log_kin_ratio	Dn_score	Dn_score_c	E_RNA_TAC	E_Ribo_TAC	E_TAC_stat	E_TAC_pval	E_RNA_swim	E_Ribo_swim	E_swim_stat	E_swim_pval	go_id	description
ENSMUSG00000000001	Gnai3	RNA10	Ribo1	0.0668448	0.677127	0.244458	259	0.7015	138	-0.457823	-1	-1	287.935	53.5706	-0.783869	0.445319	216.783	28.2235	1.40457	0.190441	GO:0007186, GO:0007165, GO:0005525, GO:0003924, GO:0031683, GO:0019001, GO:0007188, GO:0016020, GO:0046872, GO:0005886, GO:0005794, GO:0005515, GO:0005737, GO:0000166, GO:0005856, GO:0046039, GO:0007049, GO:0051301, GO:0007193, GO:0000139, GO:0005789, GO:0019904, GO:0005813, GO:0019003, GO:0005815, GO:0030496, GO:0045121, GO:0001664, GO:0031821, GO:0032794, GO:0005834, GO:2001234, GO:1904707, GO:…	G protein-coupled receptor signaling pathway, signal transduction, GTP binding, GTPase activity, G-protein beta/gamma-subunit complex binding, guanyl nucleotide binding, adenylate cyclase-modulating G protein-coupled receptor signaling pathway, membrane, metal ion binding, plasma membrane, Golgi apparatus, protein binding, cytoplasm, nucleotide binding, cytoskeleton, GTP metabolic process, cell c…
ENSMUSG00000000056	Narf	RNA14	Ribo15	0.157877	0.116337	0.432251	199	0.487876	49	-0.0525737	10	0.5	1037.09	254.356	-5.29984	7.18594e-05	1198.89	355.242	-13.5503	2.71815e-07	GO:0008150, GO:0005634, GO:0005654, GO:0005730, GO:0005521, GO:0005638, GO:0031981,	biological_process, nucleus, nucleoplasm, nucleolus, lamin binding, lamin filament, nuclear lumen,
ENSMUSG00000000058	Cav2	RNA1	Ribo1	0.199348	0.658383	0.213151	1187	0.738344	101	-0.539571	367.293	0.484556	325.738	171.326	-9.61751	5.44914e-07	339.934	120.64	-5.33476	0.000330707	GO:0070836, GO:0005901, GO:0016020, GO:0000139, GO:0005794, GO:0005886, GO:0005634, GO:0045202, GO:0032991, GO:0048471, GO:0005829, GO:0009986, GO:0005737, GO:0005887, GO:0005925, GO:0042803, GO:0031410, GO:0005783, GO:0030154, GO:0030133, GO:0043547, GO:0000149, GO:0005811, GO:0050731, GO:0008286, GO:0008285, GO:0060090, GO:0045121, GO:0005635, GO:0030512, GO:0042383, GO:0019901, GO:0006897, GO:…	caveola assembly, caveola, membrane, Golgi membrane, Golgi apparatus, plasma membrane, nucleus, synapse, protein-containing complex, perinuclear region of cytoplasm, cytosol, cell surface, cytoplasm, integral component of plasma membrane, focal adhesion, protein homodimerization activity, cytoplasmic vesicle, endoplasmic reticulum, cell differentiation, transport vesicle, positive regulation of G…
ENSMUSG00000000085	Scmh1	RNA16	Ribo1	0.440213	0.0678812	0.766482	20	0.0690202	964	1.04553	29.5	0.508621	280.088	23.4009	9.44334	1.88992e-07	410.043	24.7764	7.11043	3.25459e-05	GO:0006355, GO:0005634, GO:0005515, GO:0007275, GO:0007283, GO:0006338, GO:0009952, GO:0045892, GO:0010369, GO:0016458,	regulation of transcription, DNA-templated, nucleus, protein binding, multicellular organism development, spermatogenesis, chromatin remodeling, anterior/posterior pattern specification, negative regulation of transcription, DNA-templated, chromocenter, gene silencing,
ENSMUSG00000000088	Cox5a	RNA15	Ribo7	0.66207	0.113034	0.756791	122	0.389932	258	0.287987	356.231	0.497529	4323.34	1898.46	-9.46508	5.8697e-08	6192.92	2541.08	-4.16807	0.00807426	, GO:0004129, GO:0005743, GO:0016020, GO:0046872, GO:0005739, GO:0005515, GO:1902600, GO:0006119, GO:0043209, GO:0006123, GO:0005751	, cytochrome-c oxidase activity, mitochondrial inner membrane, membrane, metal ion binding, mitochondrion, protein binding, proton transmembrane transport, oxidative phosphorylation, myelin sheath, mitochondrial electron transport, cytochrome c to oxygen, mitochondrial respiratory chain complex IV
ENSMUSG00000000093	Tbx2	RNA1	Ribo1	0.521171	0.67798	0.568785	375	0.70482	130	-0.0931301	487.773	0.435901	155.353	13.7186	2.98773	0.00869921	113	8.138	12.0292	0.00021829	GO:0006355, GO:0005634, GO:0003700, GO:0060045, GO:0003151, GO:0003677, GO:0005515, GO:0007275, GO:0000122, GO:0045944, GO:0000977, GO:0001228, GO:0000978, GO:0045892, GO:0008284, GO:0060021, GO:0048738, GO:0043565, GO:0007569, GO:0001227, GO:0003007, GO:0001102, GO:0001708, GO:0005667, GO:0007219, GO:0035909, GO:0042733, GO:0060596, GO:0003148, GO:0008016, GO:0048596, GO:0001947, GO:0007417, GO:…	regulation of transcription, DNA-templated, nucleus, DNA-binding transcription factor activity, positive regulation of cardiac muscle cell proliferation, outflow tract morphogenesis, DNA binding, protein binding, multicellular organism development, negative regulation of transcription by RNA polymerase II, positive regulation of transcription by RNA polymerase II, RNA polymerase II regulatory reg…
ENSMUSG00000000127	Fer	RNA17	Ribo5	0.108042	0.0703034	0.138635	1063	0.261485	76	-0.275575	1	1	390.561	42.3984	5.45173	0.000110893	441.956	40.7743	8.27693	0.000280337	GO:0008283, GO:0004713, GO:0030335, GO:0051092, GO:0031532, GO:0005154, GO:0042058, GO:0018108, GO:0005524, GO:0006468, GO:0004672, GO:0016740, GO:0000166, GO:0016301, GO:0016310, GO:0004715, GO:0016020, GO:0005886, GO:0005634, GO:0005829, GO:0015630, GO:0005515, GO:0005737, GO:0030054, GO:0003779, GO:0015629, GO:0005856, GO:0042995, GO:0030027, GO:0008289, GO:0007155, GO:0030154, GO:0005938, GO:…	cell population proliferation, protein tyrosine kinase activity, positive regulation of cell migration, positive regulation of NF-kappaB transcription factor activity, actin cytoskeleton reorganization, epidermal growth factor receptor binding, regulation of epidermal growth factor receptor signaling pathway, peptidyl-tyrosine phosphorylation, ATP binding, protein phosphorylation, protein kinase …
ENSMUSG00000000131	Xpo6	RNA4	Ribo1	0.0565015	0.33635	0.111235	216	0.359273	594	-0.509182	-1	-1	471.489	13.7092	12.008	9.27334e-09	522.641	4.02528	24.7481	1.37746e-09	GO:0006886, GO:0008536, GO:0140142, GO:0006611, GO:0005634, GO:0005654, GO:0032991, GO:0005829, GO:0015031, GO:0005737, GO:0005886, GO:0005730, GO:0005049,	intracellular protein transport, Ran GTPase binding, nucleocytoplasmic carrier activity, protein export from nucleus, nucleus, nucleoplasm, protein-containing complex, cytosol, protein transport, cytoplasm, plasma membrane, nucleolus, nuclear export signal receptor activity,
ENSMUSG00000000134	Tfe3	RNA17	Ribo12	0.18311	0.252903	0.231398	958	0.478394	329	-0.315426	46	0.5	142.1	23.475	0.778013	0.44866	129.002	19.7575	0.784262	0.466114	, GO:0006355, GO:0046983, GO:0045893, GO:0006959, GO:0045670, GO:0000978, GO:0001228, GO:0045785, GO:0045944, GO:0005634, GO:0005654, GO:0005737, GO:0005829, GO:0003677, GO:0002376, GO:0003700, GO:0120163, GO:0044212, GO:0002250, GO:0005667, GO:0046982, GO:0090336	, regulation of transcription, DNA-templated, protein dimerization activity, positive regulation of transcription, DNA-templated, humoral immune response, regulation of osteoclast differentiation, RNA polymerase II cis-regulatory region sequence-specific DNA binding, DNA-binding transcription activator activity, RNA polymerase II-specific, positive regulation of cell adhesion, positive regulation…
ENSMUSG00000000148	Brat1	RNA3	Ribo2	0.406041	0.468291	0.580373	139	0.807197	35	-0.143272	202.936	0.484334	171.656	41.4813	-2.11992	0.0613843	113.064	14.3895	1.45103	0.204173	GO:0005515, GO:0008283, GO:0006974, GO:0005634, GO:0005654, GO:0005737, GO:0001934, GO:0016477, GO:0006006, GO:0006915, GO:0030307, GO:0010212, GO:0051646,	protein binding, cell population proliferation, cellular response to DNA damage stimulus, nucleus, nucleoplasm, cytoplasm, positive regulation of protein phosphorylation, cell migration, glucose metabolic process, apoptotic process, positive regulation of cell growth, response to ionizing radiation, mitochondrion localization,
ENSMUSG00000000168	Dlat	RNA14	Ribo13	0.326497	0.273593	0.849556	21	0.994953	2	-0.0686106	92.0409	0.497518	4647.67	1186.96	-7.02769	2.85405e-06	6350.59	1763	-3.67402	0.00428856	GO:0016746, GO:0006090, GO:0004742, GO:0045254, GO:0016740, GO:0042802, GO:0005739, GO:0005975, GO:0006099, GO:0005759, GO:0006006, GO:0043209, GO:0006086, GO:0061732, GO:0034604, GO:0030523, GO:0030431, GO:0005967,	transferase activity, transferring acyl groups, pyruvate metabolic process, dihydrolipoyllysine-residue acetyltransferase activity, pyruvate dehydrogenase complex, transferase activity, identical protein binding, mitochondrion, carbohydrate metabolic process, tricarboxylic acid cycle, mitochondrial matrix, glucose metabolic process, myelin sheath, acetyl-CoA biosynthetic process from pyruvate, mi…
ENSMUSG00000000171	Sdhd	RNA8	Ribo17	0.0723708	0.379926	0.456528	94	0.328478	599	0.142962	122	0.5	2043.12	1053.91	-17.8355	5.04982e-11	2281.05	1542.67	-8.90839	4.53635e-06	GO:0016021, GO:0016020, GO:0005740, GO:0046872, GO:0055114, GO:0005739, GO:0005743, GO:0006099, GO:0020037, GO:0048039, GO:0071456, GO:0006121, GO:0000104, GO:0008177, GO:0005749, GO:0050433	integral component of membrane, membrane, mitochondrial envelope, metal ion binding, oxidation-reduction process, mitochondrion, mitochondrial inner membrane, tricarboxylic acid cycle, heme binding, ubiquinone binding, cellular response to hypoxia, mitochondrial electron transport, succinate to ubiquinone, succinate dehydrogenase activity, succinate dehydrogenase (ubiquinone) activity, mitochondr…
ENSMUSG00000000184	Ccnd2	RNA1	Ribo6	0.310045	0.210318	0.318865	918	0.678032	23	-0.327643	145.297	0.494206	628.065	317.939	-4.78924	0.000200681	446.356	245.458	-20.9317	1.37444e-09	GO:0005634, GO:0016020, GO:0005654, GO:0005829, GO:0005515, GO:0005737, GO:0016538, GO:0006468, GO:0031965, GO:0005730, GO:0000082, GO:0001934, GO:0007049, GO:0051301, GO:0019901, GO:0043066, GO:0008284, GO:1900087, GO:0000785, GO:0004672, GO:0051726, GO:0008344, GO:0045737, GO:0000079, GO:0044772, GO:0000307, GO:0050679, GO:0007616, GO:0071481, GO:0097129,	nucleus, membrane, nucleoplasm, cytosol, protein binding, cytoplasm, cyclin-dependent protein serine/threonine kinase regulator activity, protein phosphorylation, nuclear membrane, nucleolus, G1/S transition of mitotic cell cycle, positive regulation of protein phosphorylation, cell cycle, cell division, protein kinase binding, negative regulation of apoptotic process, positive regulation of cell…
ENSMUSG00000000194	Gpr107		Ribo12		0.181439			0.341565	477					90.9526	-2.71867	0.0158538		72.5693	-1.16043	0.272827	GO:0016021, GO:0016020, GO:0005794, GO:0005886, GO:0005654, GO:0005515, GO:0005769, GO:0030136, GO:0072583, GO:0032050,	integral component of membrane, membrane, Golgi apparatus, plasma membrane, nucleoplasm, protein binding, early endosome, clathrin-coated vesicle, clathrin-dependent endocytosis, clathrin heavy chain binding,
ENSMUSG00000000253	Gmpr	RNA14	Ribo7	0.11256	0.0488018	0.21595	332	0.104386	517	0.315709	-1	-1	1312.86	667.283	-19.0282	2.49296e-10	1357.11	854.737	-18.3288	5.02756e-09	GO:0055114, GO:0003824, GO:0016491, GO:0003920, GO:0009117, GO:1902560, GO:0046872, GO:0005829, GO:0006144, GO:0006163, GO:0015951,	oxidation-reduction process, catalytic activity, oxidoreductase activity, GMP reductase activity, nucleotide metabolic process, GMP reductase complex, metal ion binding, cytosol, purine nucleobase metabolic process, purine nucleotide metabolic process, purine ribonucleotide interconversion,
ENSMUSG00000000275	Trim25	RNA1	Ribo14	0.252097	0.271766	0.255013	1079	0.339644	428	-0.124461	102.5	0.5	326.659	79.1546	-4.09229	0.000850196	347.582	77.6921	-3.38492	0.00694487	, GO:0005515, GO:0016740, GO:0046872, GO:0005654, GO:0016604, GO:0005829, GO:0005737, GO:0051607, GO:0016567, GO:0002376, GO:0045087, GO:0051092, GO:0016874, GO:0043123, GO:0051091, GO:0006511, GO:0061630, GO:1990830, GO:0030433, GO:0010494, GO:0039552, GO:0043627, GO:0006513, GO:0046596, GO:1902187, GO:1902186, GO:0033280, GO:0046597	, protein binding, transferase activity, metal ion binding, nucleoplasm, nuclear body, cytosol, cytoplasm, defense response to virus, protein ubiquitination, immune system process, innate immune response, positive regulation of NF-kappaB transcription factor activity, ligase activity, positive regulation of I-kappaB kinase/NF-kappaB signaling, positive regulation of DNA-binding transcription fact…
ENSMUSG00000000278	Scpep1	RNA1	Ribo1	0.21782	0.325902	0.215211	1183	0.381222	566	-0.248314	156.492	0.46854	247.225	69.516	-3.94115	0.00130687	154.782	35.4874	-2.01362	0.0788342	GO:0006508, GO:0004185, GO:0016787, GO:0005829, GO:0008233, GO:0005576, GO:0051603, GO:0004180, GO:0097755, GO:0045776, GO:0042573	proteolysis, serine-type carboxypeptidase activity, hydrolase activity, cytosol, peptidase activity, extracellular region, proteolysis involved in cellular protein catabolic process, carboxypeptidase activity, positive regulation of blood vessel diameter, negative regulation of blood pressure, retinoic acid metabolic process
ENSMUSG00000000282	Mnt		Ribo10		0.126618			0.275714	277					21.4426	-3.43762	0.00366375		22.6346	-5.10084	0.000928887	GO:0046983, GO:0003677, GO:0005634, GO:0005654, GO:0005515, GO:0003682, GO:0000977, GO:0000122, GO:0003700, GO:0007569, GO:0001227, GO:0006355, GO:0051726, GO:2001234,	protein dimerization activity, DNA binding, nucleus, nucleoplasm, protein binding, chromatin binding, RNA polymerase II regulatory region sequence-specific DNA binding, negative regulation of transcription by RNA polymerase II, DNA-binding transcription factor activity, cell aging, DNA-binding transcription repressor activity, RNA polymerase II-specific, regulation of transcription, DNA-templated…
ENSMUSG00000000290	Itgb2	RNA10	Ribo12	0.232645	0.310291	0.820691	8	0.729784	106	0.0509853	121.675	0.43147	209.806	52.4144	-0.785066	0.444639	115.77	22.5864	-0.711536	0.496973	GO:0007155, GO:0008305, GO:0038023, GO:0007160, GO:0007229, GO:0016020, GO:0016021, GO:0044877, GO:0050839, GO:0002523, GO:0007159, GO:0007568, GO:0030101, GO:0043542, GO:0045123, GO:0045429, GO:0045766, GO:0051092, GO:0098609, GO:0005886, GO:0009986	cell adhesion, integrin complex, signaling receptor activity, cell-matrix adhesion, integrin-mediated signaling pathway, membrane, integral component of membrane, protein-containing complex binding, cell adhesion molecule binding, leukocyte migration involved in inflammatory response, leukocyte cell-cell adhesion, aging, natural killer cell activation, endothelial cell migration, cellular extrava…
ENSMUSG00000000296	Tpd52l1	RNA14	Ribo17	0.158867	0.606109	0.280082	291	0.666751	239	-0.376678	-1	-1	22.5273	10.6601	-12.2271	2.44862e-07	40.2129	36.9009	-9.70553	2.08908e-06	GO:0048471, GO:0005737, GO:0042802, GO:0042803, GO:0005769, GO:0046330, GO:0043406, GO:2001235, GO:0000086,	perinuclear region of cytoplasm, cytoplasm, identical protein binding, protein homodimerization activity, early endosome, positive regulation of JNK cascade, positive regulation of MAP kinase activity, positive regulation of apoptotic signaling pathway, G2/M transition of mitotic cell cycle,
ENSMUSG00000000325	Arvcf	RNA1	Ribo1	0.856489	0.642692	0.791996	79	0.677281	166	0.0679541	607.016	0.423598	445.369	81.2105	-0.523784	0.608082	233.507	41.9598	-0.684956	0.52239	GO:0005634, GO:0005886, GO:0005515, GO:0005737, GO:0007275, GO:0098609, GO:0016339, GO:0007155, GO:0005911, GO:0045296, GO:0007043, GO:0005912,	nucleus, plasma membrane, protein binding, cytoplasm, multicellular organism development, cell-cell adhesion, calcium-dependent cell-cell adhesion via plasma membrane cell adhesion molecules, cell adhesion, cell-cell junction, cadherin binding, cell-cell junction assembly, adherens junction,
ENSMUSG00000000326	Comt	RNA1	Ribo9	0.213283	0.0849888	0.163474	1305	0.442178	114	-0.432149	27	0.5	1584.67	473.304	-6.96892	4.5083e-06	1104.84	492.362	-7.0803	3.37389e-05	GO:0000287, GO:0008171, GO:0016206, GO:0006584, GO:0042135, GO:0016020, GO:0016021, GO:0016740, GO:0046872, GO:0005886, GO:0005829, GO:0005737, GO:0043231, GO:0008168, GO:0032259, GO:0051930, GO:0005739, GO:0030425, GO:0030424, GO:0044297, GO:0042417, GO:0102084, GO:0102938, GO:0032502, GO:0042424, GO:0043197, GO:0007565, GO:0045211, GO:0007612, GO:0035814, GO:0048662, GO:0048265, GO:0045963, GO:…	magnesium ion binding, O-methyltransferase activity, catechol O-methyltransferase activity, catecholamine metabolic process, neurotransmitter catabolic process, membrane, integral component of membrane, transferase activity, metal ion binding, plasma membrane, cytosol, cytoplasm, intracellular membrane-bounded organelle, methyltransferase activity, methylation, regulation of sensory perception of…
ENSMUSG00000000340	Dbt	RNA17	Ribo16	0.607442	0.558986	0.680346	132	0.436523	444	0.192722	331.395	0.485205	406.141	127.39	-5.97927	1.92627e-05	615.25	203.566	-8.65668	5.86226e-06	GO:0016746, GO:0016740, GO:0005737, GO:0005739, GO:0005759, GO:0031625, GO:0042645, GO:0016407, GO:0031405, GO:0043754,	transferase activity, transferring acyl groups, transferase activity, cytoplasm, mitochondrion, mitochondrial matrix, ubiquitin protein ligase binding, mitochondrial nucleoid, acetyltransferase activity, lipoic acid binding, dihydrolipoyllysine-residue (2-methylpropanoyl)transferase activity,
ENSMUSG00000000346	Dazap2	RNA1	Ribo1	0.424682	0.320605	0.42276	676	0.339894	629	0.0947504	289.14	0.464855	392.667	154.389	-8.25283	3.69503e-07	313.823	136.928	-8.57509	6.37839e-06	GO:0005634, GO:0032991, GO:0005515, GO:0005737, GO:0042802, GO:0016607, GO:0005667, GO:0050699, GO:0030971, GO:0031435, GO:0043539, GO:0071902,	nucleus, protein-containing complex, protein binding, cytoplasm, identical protein binding, nuclear speck, transcription factor complex, WW domain binding, receptor tyrosine kinase binding, mitogen-activated protein kinase kinase kinase binding, protein serine/threonine kinase activator activity, positive regulation of protein serine/threonine kinase activity,
ENSMUSG00000000355	Mcts1	RNA17	Ribo16	0.284405	0.495506	0.334843	772	0.697679	112	-0.318814	307.567	0.490537	181.528	29.663	1.22877	0.253776	192.329	40.574	-0.907423	0.405218	GO:0003723, GO:0005829, GO:0005737, GO:0005886, GO:0006974, GO:0006412, GO:0003743, GO:0006413, GO:0007049, GO:0040008, GO:0075522, GO:0022627, GO:0002188, GO:0001731, GO:0032790,	RNA binding, cytosol, cytoplasm, plasma membrane, cellular response to DNA damage stimulus, translation, translation initiation factor activity, translational initiation, cell cycle, regulation of growth, IRES-dependent viral translational initiation, cytosolic small ribosomal subunit, translation reinitiation, formation of translation preinitiation complex, ribosome disassembly,
ENSMUSG00000000359	Rem1	RNA1	Ribo1	0.506464	0.587087	0.510148	489	0.609092	247	-0.0769866	427.413	0.433043	58.9318	16.0834	-2.01645	0.0648983	53.0003	7.98251	-0.429761	0.677475	GO:0007165, GO:0016020, GO:0005525, GO:0003924, GO:1901842, GO:0005886, GO:0008150, GO:0000166, GO:0005516, GO:0005246,	signal transduction, membrane, GTP binding, GTPase activity, negative regulation of high voltage-gated calcium channel activity, plasma membrane, biological_process, nucleotide binding, calmodulin binding, calcium channel regulator activity,
ENSMUSG00000000374	Trappc10		Ribo8		0.128541			0.677628	29					52.0645	25.1955	1.08618e-13		52.7455	5.69895	0.00187598
ENSMUSG00000000378	Ccm2		Ribo1		0.254559			0.288148	705					13.9191	14.8892	2.15535e-10		9.10373	14.9088	1.18945e-07	GO:0005515, GO:0032991, GO:0005737, GO:0005739, GO:0001701, GO:0001570, GO:0035264, GO:0007507, GO:0048839, GO:0001568, GO:0060039, GO:0001885, GO:0001944, GO:0045216, GO:0048845, GO:0061154, GO:0060837,	protein binding, protein-containing complex, cytoplasm, mitochondrion, in utero embryonic development, vasculogenesis, multicellular organism growth, heart development, inner ear development, blood vessel development, pericardium development, endothelial cell development, vasculature development, cell-cell junction organization, venous blood vessel morphogenesis, endothelial tube morphogenesis, b…
ENSMUSG00000000399	Ndufa9	RNA14	Ribo16	0.183339	0.569401	0.435166	197	0.739362	79	-0.230202	309.963	0.492788	4636.62	1248.65	-5.72497	3.13073e-05	6355.88	1970.65	-10.9368	6.95508e-07	GO:0005654, GO:0055114, GO:0005739, GO:0005515, GO:0005759, GO:0070469, GO:0044877, GO:0031966, GO:0005743, GO:0032981, GO:0007623, GO:0005747, GO:0003954, GO:0009749, GO:1901006,	nucleoplasm, oxidation-reduction process, mitochondrion, protein binding, mitochondrial matrix, respirasome, protein-containing complex binding, mitochondrial membrane, mitochondrial inner membrane, mitochondrial respiratory chain complex I assembly, circadian rhythm, mitochondrial respiratory chain complex I, NADH dehydrogenase activity, response to glucose, ubiquinone-6 biosynthetic process,
ENSMUSG00000000420	Galnt1	RNA17	Ribo16	0.385242	0.0517607	0.493617	410	0.0443073	969	1.04691	114.5	0.502193	1243.41	73.7827	12.2493	1.52647e-09	1155.5	63.6562	9.35126	2.92907e-06	GO:0016020, GO:0016021, GO:0016740, GO:0016757, GO:0005794, GO:0046872, GO:0048471, GO:0018243, GO:0004653, GO:0005576, GO:0030246, GO:0032580, GO:0006486, GO:0006493, GO:0018242, GO:0030145,	membrane, integral component of membrane, transferase activity, transferase activity, transferring glycosyl groups, Golgi apparatus, metal ion binding, perinuclear region of cytoplasm, protein O-linked glycosylation via threonine, polypeptide N-acetylgalactosaminyltransferase activity, extracellular region, carbohydrate binding, Golgi cisterna membrane, protein glycosylation, protein O-linked gly…
ENSMUSG00000000439	Mkrn2	RNA1	Ribo16	0.228802	0.23446	0.23891	1124	0.284861	684	-0.0763979	104.5	0.5	417.597	50.1942	3.60796	0.00258317	429.3	78.8708	-1.10816	0.293732	GO:0046872, GO:0016740, GO:0008150, GO:0016567, GO:0003674,	metal ion binding, transferase activity, biological_process, protein ubiquitination, molecular_function,
ENSMUSG00000000440	Pparg	RNA15	Ribo17	0.547381	0.64157	0.63318	290	0.671782	231	-0.0257013	455.137	0.444036	115.126	8.85039	5.48501	0.000438475	219.068	17.367	5.74939	0.000276511	GO:0003677, GO:0003707, GO:0008270, GO:0006355, GO:0005634, GO:0003700, GO:0043565, GO:0004879, GO:0046872, GO:0005737, GO:0043401, GO:0030522, GO:0048511, , GO:0003690, GO:0008022, GO:0008134, GO:0008144, GO:0019899, GO:0019903, GO:0030331, GO:0030374, GO:0033613, GO:0042277, GO:0042802, GO:0043621, GO:0044212, GO:0046965, GO:0050692, GO:0050693, GO:0051393, GO:0000122, GO:0002674, GO:0006357, G…	DNA binding, steroid hormone receptor activity, zinc ion binding, regulation of transcription, DNA-templated, nucleus, DNA-binding transcription factor activity, sequence-specific DNA binding, nuclear receptor activity, metal ion binding, cytoplasm, steroid hormone mediated signaling pathway, intracellular receptor signaling pathway, rhythmic process, , double-stranded DNA binding, protein C-term…
ENSMUSG00000000441	Raf1	RNA1	Ribo7	0.224916	0.158126	0.196862	1221	0.639083	81	-0.511396	47.0053	0.494793	1798.83	90.5499	14.5188	7.82888e-10	1702.71	114.593	14.5872	4.78324e-07	, GO:0005524, GO:0007165, GO:0006468, GO:0035556, GO:0004672, GO:0005623, GO:0016020, GO:0016740, GO:0046872, GO:0005886, GO:0005634, GO:0005794, GO:0005829, GO:0005515, GO:0005737, GO:0000166, GO:0042802, GO:0045944, GO:0004674, GO:0005739, GO:0016301, GO:0016310, GO:0001934, GO:0017016, GO:0016607, GO:0031333, GO:0044877, GO:0000165, GO:0033138, GO:0001678, GO:0008285, GO:0043066, GO:0001666, G…	, ATP binding, signal transduction, protein phosphorylation, intracellular signal transduction, protein kinase activity, cell, membrane, transferase activity, metal ion binding, plasma membrane, nucleus, Golgi apparatus, cytosol, protein binding, cytoplasm, nucleotide binding, identical protein binding, positive regulation of transcription by RNA polymerase II, protein serine/threonine kinase act…
ENSMUSG00000000489	Pdgfb	RNA1	Ribo1	0.11505	0.645547	0.123594	1407	0.709958	127	-0.759236	339.5	0.5	207.175	32.3513	2.56816	0.0223171	201.644	19.5828	4.20687	0.00180887	GO:0008083, GO:0016020, GO:0005161, GO:0005518, GO:0016176, GO:0042056, GO:0042802, GO:0042803, GO:0046982, GO:0048407, GO:0001938, GO:0002548, GO:0006468, GO:0008284, GO:0009611, GO:0010512, GO:0010544, GO:0010628, GO:0010629, GO:0014068, GO:0014911, GO:0018105, GO:0018108, GO:0030335, GO:0031954, GO:0032091, GO:0032147, GO:0032148, GO:0035655, GO:0035793, GO:0043406, GO:0043410, GO:0043536, GO:…	growth factor activity, membrane, platelet-derived growth factor receptor binding, collagen binding, superoxide-generating NADPH oxidase activator activity, chemoattractant activity, identical protein binding, protein homodimerization activity, protein heterodimerization activity, platelet-derived growth factor binding, positive regulation of endothelial cell proliferation, monocyte chemotaxis, p…
ENSMUSG00000000532	Acvr1b	RNA17	Ribo1	0.273398	0.0952378	0.352267	723	0.0750368	959	0.671597	42	0.506024	194.084	43.4491	-2.54951	0.0222197	206.953	35.8709	-0.764167	0.462418	GO:0005524, GO:0016020, GO:0006468, GO:0004675, GO:0007178, GO:0004672, GO:0016021, GO:0016740, GO:0046872, GO:0005886, GO:0005829, GO:0009986, GO:0000166, GO:0045944, GO:0004674, GO:0005887, GO:0016301, GO:0016310, GO:0005515, GO:0010628, GO:0000082, GO:0010629, GO:0001701, GO:0007399, GO:0007165, GO:0046332, GO:0006355, GO:1901165, GO:0043235, GO:0030308, GO:0001942, GO:0007166, GO:0018107, GO:…	ATP binding, membrane, protein phosphorylation, transmembrane receptor protein serine/threonine kinase activity, transmembrane receptor protein serine/threonine kinase signaling pathway, protein kinase activity, integral component of membrane, transferase activity, metal ion binding, plasma membrane, cytosol, cell surface, nucleotide binding, positive regulation of transcription by RNA polymerase…
ENSMUSG00000000538	Tom1l2	RNA15	Ribo14	0.284405	0.593459	0.26301	860	0.610343	168	-0.365602	166.686	0.490254	730.847	337.446	-19.6831	3.97638e-12	905.889	445.537	-19.4244	2.85462e-09	, GO:0006886, GO:0015031, GO:0019901, GO:0007165, GO:0030276, GO:0045839	, intracellular protein transport, protein transport, protein kinase binding, signal transduction, clathrin binding, negative regulation of mitotic nuclear division
ENSMUSG00000000552	Zfp385a	RNA15	Ribo14	0.0890003	0.23454	0.102648	1153	0.304957	457	-0.472887	-1	-1	67.2378	14.7666	-1.79807	0.126837	73.3651	14.9074	-3.15372	0.0135223	GO:0008270, GO:0003676, GO:0046872, GO:0005634, GO:0003723, GO:0005737, GO:0042995, GO:0006974, GO:0003730, GO:0005730, GO:0007049, GO:0006915, GO:1902166, GO:0002039, GO:0007626, GO:0000790, GO:0030425, GO:0043025, GO:0035855, GO:0030220, GO:0006417, GO:0007611, GO:0007599, GO:0045600, GO:0070889, GO:1902164, GO:0010609, GO:0008298, GO:2000765	zinc ion binding, nucleic acid binding, metal ion binding, nucleus, RNA binding, cytoplasm, cell projection, cellular response to DNA damage stimulus, mRNA 3'-UTR binding, nucleolus, cell cycle, apoptotic process, negative regulation of intrinsic apoptotic signaling pathway in response to DNA damage by p53 class mediator, p53 binding, locomotory behavior, nuclear chromatin, dendrite, neuronal cel…
ENSMUSG00000000561	Wdr77	RNA3	Ribo11	0.18146	0.158731	0.405157	274	0.778598	28	-0.283691	61.5189	0.49612	342.325	93.9256	-5.93047	0.000243204	241.07	73.3587	-6.2735	9.21949e-05	GO:0005515, GO:0005634, GO:0005654, GO:0005794, GO:0005829, GO:0005737, GO:1903508, GO:0006357, GO:0008285, GO:0008327, GO:0008284, GO:0030374, GO:0034709, GO:0060528, GO:0060770,	protein binding, nucleus, nucleoplasm, Golgi apparatus, cytosol, cytoplasm, positive regulation of nucleic acid-templated transcription, regulation of transcription by RNA polymerase II, negative regulation of cell population proliferation, methyl-CpG binding, positive regulation of cell population proliferation, nuclear receptor transcription coactivator activity, methylosome, secretory columnal…
ENSMUSG00000000563	Atp5f1	RNA15	Ribo17	0.88782	0.808718	0.854355	48	0.717316	181	0.0759275	553.07	0.439293	3380.33	735.536	-3.0741	0.00771455	4880.4	1463.23	-2.85949	0.0340772	GO:0015986, GO:0015078, GO:0000276, GO:0016020, GO:0005654, GO:0006811, GO:0005739, GO:0005743, GO:0044877, GO:0016887, GO:0045263, GO:0043209, GO:0042776, GO:0046933, GO:0005753, , GO:0016021	ATP synthesis coupled proton transport, proton transmembrane transporter activity, mitochondrial proton-transporting ATP synthase complex, coupling factor F(o), membrane, nucleoplasm, ion transport, mitochondrion, mitochondrial inner membrane, protein-containing complex binding, ATPase activity, proton-transporting ATP synthase complex, coupling factor F(o), myelin sheath, mitochondrial ATP synth…
ENSMUSG00000000567	Sox9	RNA1	Ribo4	0.430371	0.0863488	0.440025	643	0.0917762	665	0.680747	218	0.501149	53.7996	34.3402	-5.4125	9.15283e-05	17.6168	12.1602	-3.39226	0.0068597	GO:0006355, GO:0005634, GO:0000981, GO:0045944, GO:0048873, GO:0003677, GO:0005654, GO:0032991, GO:0010468, GO:0005515, GO:0007165, GO:0003682, GO:0007283, GO:0098609, GO:0000122, GO:0001228, GO:0010628, GO:0045893, GO:0000978, GO:0001934, GO:0010629, GO:0045892, GO:0006334, GO:0006338, GO:0007507, GO:0045595, GO:0048709, GO:0006357, GO:0043565, GO:0050680, GO:0008285, GO:0003700, GO:0000987, GO:…	regulation of transcription, DNA-templated, nucleus, DNA-binding transcription factor activity, RNA polymerase II-specific, positive regulation of transcription by RNA polymerase II, homeostasis of number of cells within a tissue, DNA binding, nucleoplasm, protein-containing complex, regulation of gene expression, protein binding, signal transduction, chromatin binding, spermatogenesis, cell-cell…
ENSMUSG00000000568	Hnrnpd	RNA17	Ribo5	0.28596	0.143239	0.401799	599	0.393479	60	0.00908756	73.5	0.5	288.351	164.091	-13.1684	6.80449e-09	240.728	193.422	-21.9156	8.7607e-10	GO:0003676, GO:0003677, GO:0005634, GO:0005654, GO:0005829, GO:0003723, GO:0043565, GO:0005737, GO:0003682, GO:0045202, GO:0051252, GO:1990904, GO:0010628, GO:0010629, GO:0048511, GO:0008134, GO:0042826, GO:0005515, GO:0003729, GO:0051592, GO:0042162, GO:0043488, GO:0045727, GO:0071732, GO:0048255, GO:0061158, GO:0035925, GO:0003680, GO:0042752, GO:0097167, GO:0032204, GO:1901355, GO:1904383, GO:…	nucleic acid binding, DNA binding, nucleus, nucleoplasm, cytosol, RNA binding, sequence-specific DNA binding, cytoplasm, chromatin binding, synapse, regulation of RNA metabolic process, ribonucleoprotein complex, positive regulation of gene expression, negative regulation of gene expression, rhythmic process, transcription factor binding, histone deacetylase binding, protein binding, mRNA binding…
ENSMUSG00000000581	C1d	RNA15	Ribo7	0.515576	0.0637569	0.54718	430	0.0630307	537	0.938578	249	0.501006	215.781	41.3766	-0.663714	0.516945	237.939	49.7907	-5.26229	0.000519153	GO:0003677, GO:0005634, GO:0005654, GO:0003723, GO:0005515, GO:0005737, GO:0005730, GO:0045892, GO:0006364, GO:0006915, GO:0003714, GO:0016922, GO:0017053, GO:0000460,	DNA binding, nucleus, nucleoplasm, RNA binding, protein binding, cytoplasm, nucleolus, negative regulation of transcription, DNA-templated, rRNA processing, apoptotic process, transcription corepressor activity, nuclear receptor binding, transcriptional repressor complex, maturation of 5.8S rRNA,
ENSMUSG00000000594	Gm2a	RNA3	Ribo1	0.304358	0.267886	0.378189	308	0.291101	697	0.113664	115.542	0.491669	144.094	63.4458	-12.6866	1.06922e-08	92.8124	39.5192	-5.45547	0.000278699	GO:0008047, GO:0006689, GO:0016787, GO:0006629, GO:0005739, GO:0006665, GO:0005764, GO:0050885, GO:0007611, GO:0050877, GO:0009313, GO:0004563, GO:0019915, GO:0005319, GO:0016004, GO:0032428, GO:0001573, GO:0006869, GO:0051345, GO:0005737, GO:0009898, GO:0016323, GO:0016324	enzyme activator activity, ganglioside catabolic process, hydrolase activity, lipid metabolic process, mitochondrion, sphingolipid metabolic process, lysosome, neuromuscular process controlling balance, learning or memory, nervous system process, oligosaccharide catabolic process, beta-N-acetylhexosaminidase activity, lipid storage, lipid transporter activity, phospholipase activator activity, be…
ENSMUSG00000000600	Krit1	RNA15	Ribo16	0.567641	0.212305	0.521602	470	0.292432	672	0.251314	281.677	0.488175	586.06	37.8708	8.37486	2.72462e-05	687.629	38.0208	9.42206	0.000194781	, GO:0005515, GO:0005856, GO:0005623, GO:0016020, GO:0005886, GO:0050790, GO:0032991, GO:0005737, GO:0030054, GO:0005911, GO:0016525, GO:0008017, GO:0045454, GO:0001525, GO:0005546, GO:0032092, GO:2000352, GO:2000114, GO:0001937, GO:0010596, GO:0030695	, protein binding, cytoskeleton, cell, membrane, plasma membrane, regulation of catalytic activity, protein-containing complex, cytoplasm, cell junction, cell-cell junction, negative regulation of angiogenesis, microtubule binding, cell redox homeostasis, angiogenesis, phosphatidylinositol-4,5-bisphosphate binding, positive regulation of protein binding, negative regulation of endothelial cell ap…
ENSMUSG00000000628	Hk2	RNA15	Ribo9	0.704161	0.0689004	0.734092	146	0.249249	220	0.469117	364.5	0.500687	3111.39	1416.36	-9.96414	5.23867e-08	5670	2065.65	-4.38428	0.00136822	GO:0006096, GO:0005524, GO:0005975, GO:0016773, GO:0004396, GO:0005536, GO:0001678, GO:0005623, GO:0016020, GO:0016740, GO:0003824, GO:0008152, GO:0005829, GO:0005737, GO:0005886, GO:0000166, GO:0005739, GO:0016301, GO:0016310, GO:0016529, GO:0006006, GO:0046324, GO:0005741, GO:0005515, GO:1990830, GO:0046835, GO:0002931, GO:0006002, GO:0008637, GO:0045766, GO:0051156, GO:0072655, GO:0072656, GO:…	glycolytic process, ATP binding, carbohydrate metabolic process, phosphotransferase activity, alcohol group as acceptor, hexokinase activity, glucose binding, cellular glucose homeostasis, cell, membrane, transferase activity, catalytic activity, metabolic process, cytosol, cytoplasm, plasma membrane, nucleotide binding, mitochondrion, kinase activity, phosphorylation, sarcoplasmic reticulum, glu…
ENSMUSG00000000631	Myo18a	RNA1	Ribo2	0.306529	0.361965	0.302903	954	0.517567	226	-0.232662	146.582	0.493541	5514.69	716.159	2.13872	0.0482271	4552.42	452.064	2.47731	0.0523909	, GO:0051015, GO:0005524, GO:0005515, GO:0003774, GO:0016459, GO:0005794, GO:0005737, GO:0030054, GO:0045202, GO:0000166, GO:0005856, GO:0071346, GO:0016477, GO:0000139, GO:0007030, GO:0043066, GO:0045335, GO:0005802, GO:0050714, GO:0090161, GO:0043030, GO:0005903, GO:0042641, GO:0043531, GO:0031032, GO:0005793, GO:0150051, GO:0048194, GO:0090164, GO:1903028, GO:0003779	, actin filament binding, ATP binding, protein binding, motor activity, myosin complex, Golgi apparatus, cytoplasm, cell junction, synapse, nucleotide binding, cytoskeleton, cellular response to interferon-gamma, cell migration, Golgi membrane, Golgi organization, negative regulation of apoptotic process, phagocytic vesicle, trans-Golgi network, positive regulation of protein secretion, Golgi rib…
ENSMUSG00000000693	Loxl3	RNA4	Ribo10	0.315994	0.228589	0.728097	15	0.589682	124	0.0915715	52.5	0.5	420.114	139.122	-1.30693	0.210918	66.8084	11.405	-0.0368593	0.971323	, GO:0016020, GO:0055114, GO:0005507, GO:0005044, GO:0016641, GO:0005615, GO:0046872, GO:0005634, GO:0005737, GO:0016491, GO:0005576, GO:0045892, GO:0006897, GO:0006954, GO:0001837, GO:0060021, GO:0030199, GO:0018057, GO:0004720, GO:0061053, GO:2001046, GO:0021510, GO:0030324, GO:0001968, GO:2000329, GO:1905590	, membrane, oxidation-reduction process, copper ion binding, scavenger receptor activity, oxidoreductase activity, acting on the CH-NH2 group of donors, oxygen as acceptor, extracellular space, metal ion binding, nucleus, cytoplasm, oxidoreductase activity, extracellular region, negative regulation of transcription, DNA-templated, endocytosis, inflammatory response, epithelial to mesenchymal tran…
ENSMUSG00000000708	Kat2b	RNA4	Ribo10	0.0291711	0.197908	0.0660906	229	0.60466	111	-0.961371	-1	-1	1346.97	90.9999	11.4166	4.22111e-09	1117.03	66.2046	15.6359	7.86186e-08	, GO:0006355, GO:0005634, GO:0005515, GO:0008080, GO:0004402, GO:0016573, GO:0016740, GO:0005654, GO:0032991, GO:0005829, GO:0005737, GO:0045944, GO:0003682, GO:0005856, GO:0045893, GO:0000977, GO:0048511, GO:0007049, GO:0016746, GO:0006338, GO:0003712, GO:0008134, GO:0000790, GO:0008285, GO:0005813, GO:0010976, GO:0005815, GO:0042826, GO:0043966, GO:0007507, GO:0003713, GO:0019901, GO:0031672, G…	, regulation of transcription, DNA-templated, nucleus, protein binding, N-acetyltransferase activity, histone acetyltransferase activity, histone acetylation, transferase activity, nucleoplasm, protein-containing complex, cytosol, cytoplasm, positive regulation of transcription by RNA polymerase II, chromatin binding, cytoskeleton, positive regulation of transcription, DNA-templated, RNA polymera…
ENSMUSG00000000711	Rab5b	RNA1	Ribo14	0.0227425	0.390385	0.00803797	1685	0.5451	226	-1.83133	-1	-1	44.3165	23.2975	-9.84195	6.15958e-08	49.3116	33.0149	-10.1041	1.44554e-06	GO:0005525, GO:0003924, GO:0016020, GO:0005886, GO:0015031, GO:0043231, GO:0000166, GO:0007032, GO:0005768, GO:0030742, GO:0030139, GO:0019003, GO:0006886, GO:0070062, GO:0005515, GO:0005769, GO:0031901, GO:0012505, GO:0019882, GO:0048227, GO:0098993, GO:0032482, GO:0042470, GO:0006897, GO:0030100,	GTP binding, GTPase activity, membrane, plasma membrane, protein transport, intracellular membrane-bounded organelle, nucleotide binding, endosome organization, endosome, GTP-dependent protein binding, endocytic vesicle, GDP binding, intracellular protein transport, extracellular exosome, protein binding, early endosome, early endosome membrane, endomembrane system, antigen processing and present…
ENSMUSG00000000743	Chmp1a	RNA7	Ribo13	0.195801	0.0434906	0.501634	65	0.167022	102	0.477613	9	0.529412	173.242	63.4626	-10.507	2.59674e-08	158.602	70.5369	-6.98457	3.78544e-05	GO:0016192, GO:0007034, GO:0007076, GO:0000815, GO:0016363, GO:0005623, GO:0016020, GO:0005634, GO:0015031, GO:0005737, GO:0042802, GO:0042803, GO:0005515, GO:0005768, GO:0005769, GO:0045892, GO:0012505, GO:0007049, GO:0051301, GO:0019904, GO:0000794, GO:0005815, GO:0010008, GO:0010824, GO:0007080, GO:1901673, GO:0006997, GO:0016458, GO:0045786, GO:0045324, GO:0061952, GO:0005771, GO:0032509,	vesicle-mediated transport, vacuolar transport, mitotic chromosome condensation, ESCRT III complex, nuclear matrix, cell, membrane, nucleus, protein transport, cytoplasm, identical protein binding, protein homodimerization activity, protein binding, endosome, early endosome, negative regulation of transcription, DNA-templated, endomembrane system, cell cycle, cell division, protein domain specifi…
ENSMUSG00000000751	Rpa1	RNA15	Ribo17	0.367452	0.285809	0.396127	664	0.283465	649	0.145335	218.412	0.464706	566.593	207.034	-12.9086	1.58436e-09	639.189	258.054	-23.2823	4.8356e-10	GO:0003677, GO:0005634, GO:0006281, GO:0003676, GO:0006260, GO:0006310, GO:0046872, GO:0048873, GO:0005654, GO:0043565, GO:0051321, GO:0003682, GO:0006974, GO:0006298, GO:0003697, GO:0001701, GO:0000800, GO:0030097, GO:0000793, GO:0000794, GO:0001673, GO:0006261, GO:0016605, GO:0051276, GO:0008284, GO:0003684, GO:0000724, GO:0090734, GO:0006284, GO:0034502, GO:0006289, GO:0000723, GO:0006268, GO:…	DNA binding, nucleus, DNA repair, nucleic acid binding, DNA replication, DNA recombination, metal ion binding, homeostasis of number of cells within a tissue, nucleoplasm, sequence-specific DNA binding, meiotic cell cycle, chromatin binding, cellular response to DNA damage stimulus, mismatch repair, single-stranded DNA binding, in utero embryonic development, lateral element, hemopoiesis, condens…
ENSMUSG00000000753	Serpinf1	RNA1	Ribo4	0.6264	0.27645	0.655285	250	0.472438	273	0.142085	380.89	0.433816	996.481	220.461	-1.14217	0.27019	321.014	70.0793	-2.15453	0.05663	GO:0005615, GO:0016525, GO:0050769, GO:0005623, GO:0048471, GO:0005576, GO:0010629, GO:0030424, GO:0010976, GO:0004867, GO:0010951, GO:0043025, GO:0005604, GO:0043203, GO:0050728, GO:1901215, GO:0042470, GO:0010596, GO:0007614, GO:0060770, GO:0001822, GO:0007568, GO:0010447, GO:0042698, GO:0046685, GO:0060041, GO:0071279, GO:0071300, GO:0071333, GO:0071549,	extracellular space, negative regulation of angiogenesis, positive regulation of neurogenesis, cell, perinuclear region of cytoplasm, extracellular region, negative regulation of gene expression, axon, positive regulation of neuron projection development, serine-type endopeptidase inhibitor activity, negative regulation of endopeptidase activity, neuronal cell body, basement membrane, axon hilloc…
ENSMUSG00000000759	Tubgcp3	RNA1	Ribo1	0.0576274	0.18543	0.0406576	1613	0.173446	867	-0.630022	-1	-1	332.532	31.8422	5.55933	5.46417e-05	334.327	19.8692	14.1568	0.000123834	GO:0005737, GO:0005856, GO:0043015, GO:0000922, GO:0005874, GO:0005815, GO:0000226, GO:0007020, GO:0051321, GO:0005813, GO:0005814, GO:0051011, GO:0031122, GO:0000278, GO:0051225, GO:0051415, GO:0000923, GO:0000930, GO:0005827, GO:0008275,	cytoplasm, cytoskeleton, gamma-tubulin binding, spindle pole, microtubule, microtubule organizing center, microtubule cytoskeleton organization, microtubule nucleation, meiotic cell cycle, centrosome, centriole, microtubule minus-end binding, cytoplasmic microtubule organization, mitotic cell cycle, spindle assembly, microtubule nucleation by interphase microtubule organizing center, equatorial m…
ENSMUSG00000000776	Polr3d	RNA17	Ribo14	0.821339	0.536948	0.919104	10	0.668124	118	0.138507	470.064	0.466796	165.202	40.6433	-2.93428	0.0102557	203.504	59.6632	-8.55691	2.68177e-05	GO:0003677, GO:0003899, GO:0006383, GO:0005666, GO:0005634, GO:0005654, GO:0005829, GO:0003682, GO:0051607, GO:0002376, GO:0045087, GO:0016607, GO:0000790, GO:0045089, GO:0032728,	DNA binding, DNA-directed 5'-3' RNA polymerase activity, transcription by RNA polymerase III, RNA polymerase III complex, nucleus, nucleoplasm, cytosol, chromatin binding, defense response to virus, immune system process, innate immune response, nuclear speck, nuclear chromatin, positive regulation of innate immune response, positive regulation of interferon-beta production,
ENSMUSG00000000787	Ddx3x	RNA15	Ribo4	0.451653	0.180489	0.422762	612	0.285218	480	0.170919	204	0.5	1994.18	464.399	-12.6829	2.02149e-09	2339.49	421.29	-1.81163	0.128984	GO:0005524, GO:0003676, GO:0016020, GO:0005886, GO:0016787, GO:0003677, GO:0005634, GO:0005654, GO:0005829, GO:0003723, GO:0005737, GO:0000166, GO:0045944, GO:0042995, GO:0005515, GO:0010628, GO:0002376, GO:0045087, GO:0035556, GO:0032508, GO:0030154, GO:0042254, GO:0003724, GO:0004386, GO:0003924, GO:0016887, GO:0006915, GO:0031333, GO:0043280, GO:0008134, GO:0071902, GO:0043539, GO:0003678, GO:…	ATP binding, nucleic acid binding, membrane, plasma membrane, hydrolase activity, DNA binding, nucleus, nucleoplasm, cytosol, RNA binding, cytoplasm, nucleotide binding, positive regulation of transcription by RNA polymerase II, cell projection, protein binding, positive regulation of gene expression, immune system process, innate immune response, intracellular signal transduction, DNA duplex unw…
ENSMUSG00000000804	Usp32	RNA12	Ribo15	0.162585	0.119446	0.29968	116	0.590364	32	-0.294462	1	0.5	852.938	32.0738	13.1363	3.14903e-06	882.516	27.8062	10.257	1.25907e-06	GO:0005509, GO:0006511, GO:0036459, GO:0016579, GO:0004843, GO:0005794, GO:0005829, GO:0006508,	calcium ion binding, ubiquitin-dependent protein catabolic process, thiol-dependent ubiquitinyl hydrolase activity, protein deubiquitination, thiol-dependent ubiquitin-specific protease activity, Golgi apparatus, cytosol, proteolysis,
ENSMUSG00000000805	Car4		Ribo8		0.101036			0.556237	53					19.4278	-1.7245	0.108297		42.1185	-0.228515	0.823851	, GO:0008270, GO:0005886, GO:0004089, GO:0031225, GO:0016020, GO:0046872, GO:0031362, GO:0005794, GO:0048471, GO:0009986, GO:0016324, GO:0042383, GO:0016529, GO:0006885, GO:0016829, GO:0046658, GO:0070062, GO:0030667, GO:0005802, GO:0005515, GO:0015701, GO:0031526, GO:0005793, GO:0005791, GO:0015670, GO:0030658	, zinc ion binding, plasma membrane, carbonate dehydratase activity, anchored component of membrane, membrane, metal ion binding, anchored component of external side of plasma membrane, Golgi apparatus, perinuclear region of cytoplasm, cell surface, apical plasma membrane, sarcolemma, sarcoplasmic reticulum, regulation of pH, lyase activity, anchored component of plasma membrane, extracellular ex…
ENSMUSG00000000823	Zfp512b	RNA1		0.508503		0.453669	611						278.53		2.7338	0.0153792	226.458		3.14639	0.0103965	GO:0003676, GO:0003674, GO:0008150,	nucleic acid binding, molecular_function, biological_process,
ENSMUSG00000000826	Dnajc5	RNA15	Ribo17	0.266939	0.811453	0.315214	778	0.860673	73	-0.436232	377.279	0.481223	332.982	81.078	-7.22486	0.000151129	356.447	138.198	-11.0325	7.01754e-05	GO:0016020, GO:0005886, GO:0005515, GO:0005829, GO:0008021, GO:0031225, GO:0098793, GO:0043524, GO:0031594, GO:0042470, GO:0043008, GO:0098693, GO:0098993, GO:0061077,	membrane, plasma membrane, protein binding, cytosol, synaptic vesicle, anchored component of membrane, presynapse, negative regulation of neuron apoptotic process, neuromuscular junction, melanosome, ATP-dependent protein binding, regulation of synaptic vesicle cycle, anchored component of synaptic vesicle membrane, chaperone-mediated protein folding,
ENSMUSG00000000827	Tpd52l2		Ribo17		0.821581			0.825003	96					104.739	-10.0333	8.96454e-08		142.943	-30.3335	1.51463e-09	, GO:0008150, GO:0048471, GO:0005737, GO:0042803	, biological_process, perinuclear region of cytoplasm, cytoplasm, protein homodimerization activity
ENSMUSG00000000876	Pxmp4	RNA15	Ribo3	0.0870077	0.0566524	0.0939267	1170	0.208487	234	-0.34629	-1	-1	149.315	56.5643	-10.5117	2.08336e-07	168.7	76.235	-9.81738	1.8816e-06	GO:0016020, GO:0016021, GO:0003674, GO:0008150, GO:0005777, GO:0005778,	membrane, integral component of membrane, molecular_function, biological_process, peroxisome, peroxisomal membrane,
ENSMUSG00000000901	Mmp11	RNA5	Ribo1	0.573418	0.321755	0.933125	4	0.369519	583	0.402303	155.514	0.498443	119.393	18.0816	-0.767619	0.455466	70.0022	9.80109	0.931627	0.373475	, GO:0008270, GO:0006508, GO:0004222, GO:0007275, GO:0008237, GO:0031012, GO:0046872, GO:0005615, GO:0016787, GO:0008233, GO:0005576, GO:0030198, GO:0030199, GO:0030574, GO:0045599, GO:0071711	, zinc ion binding, proteolysis, metalloendopeptidase activity, multicellular organism development, metallopeptidase activity, extracellular matrix, metal ion binding, extracellular space, hydrolase activity, peptidase activity, extracellular region, extracellular matrix organization, collagen fibril organization, collagen catabolic process, negative regulation of fat cell differentiation, baseme…
ENSMUSG00000000902	Smarcb1	RNA10	Ribo14	0.158233	0.40613	0.213891	287	0.519356	251	-0.385272	-1	-1	238.71	92.6974	-8.38158	7.92851e-07	182.581	77.793	-10.3981	1.11018e-06	GO:0006338, GO:0000228, GO:0003677, GO:0005634, GO:0005654, GO:0005515, GO:0043231, GO:0045944, GO:0005730, GO:0006357, GO:0006325, GO:0007049, GO:0001188, GO:0002039, GO:0008285, GO:0001650, GO:0051091, GO:0007399, GO:0043923, GO:0001741, GO:0003713, GO:0001835, GO:0006337, GO:0016514, GO:0071564, GO:0071565, GO:0030154, GO:0001824, GO:0001164, GO:0006281, GO:1901838, GO:2000617, GO:0030957, GO:…	chromatin remodeling, nuclear chromosome, DNA binding, nucleus, nucleoplasm, protein binding, intracellular membrane-bounded organelle, positive regulation of transcription by RNA polymerase II, nucleolus, regulation of transcription by RNA polymerase II, chromatin organization, cell cycle, RNA polymerase I preinitiation complex assembly, p53 binding, negative regulation of cell population prolif…
ENSMUSG00000000915	Hip1r	RNA1	Ribo10	0.515963	0.199403	0.441729	637	0.60498	110	-0.136585	258.035	0.4991	491.299	50.2889	2.8395	0.019777	351.63	32.1506	3.14082	0.0234881	GO:0005543, GO:0035091, GO:0003779, GO:0006915, GO:0006897, GO:0030276, GO:0030136, GO:2000369, GO:0005905, GO:0016020, GO:0005829, GO:0005737, GO:0005886, GO:0043231, GO:0031410, GO:0042802, GO:0042803, GO:0080025, GO:0005739, GO:0012505, GO:0030665, GO:0050821, GO:0051015, GO:0007015, GO:0048471, GO:0043065, GO:0005856, GO:0005515, GO:0032956, GO:0006919, GO:0005546, GO:0005547, GO:0043325, GO:…	phospholipid binding, phosphatidylinositol binding, actin binding, apoptotic process, endocytosis, clathrin binding, clathrin-coated vesicle, regulation of clathrin-dependent endocytosis, clathrin-coated pit, membrane, cytosol, cytoplasm, plasma membrane, intracellular membrane-bounded organelle, cytoplasmic vesicle, identical protein binding, protein homodimerization activity, phosphatidylinosit…
ENSMUSG00000000916	Nsun5	RNA16	Ribo12	0.461797	0.239094	0.709644	30	0.521896	293	0.133457	80.512	0.493939	107.833	32.0873	-2.83425	0.0184134	127.505	37.9458	-10.0263	2.10269e-05	GO:0008168, GO:0016740, GO:0005654, GO:0003723, GO:0032259, GO:0005730, GO:0006364, GO:0001510, GO:0070475,	methyltransferase activity, transferase activity, nucleoplasm, RNA binding, methylation, nucleolus, rRNA processing, RNA methylation, rRNA base methylation,
ENSMUSG00000000957	Mmp14	RNA3	Ribo1	0.63763	0.20356	0.706331	78	0.206228	825	0.53466	162.209	0.497573	476.258	102.829	-1.6147	0.12868	129.432	19.079	0.91314	0.382657	GO:0008270, GO:0006508, GO:0004222, GO:0008237, GO:0031012, GO:0016020, GO:0016021, GO:0046872, GO:0005615, GO:0016787, GO:0005634, GO:0005829, GO:0005737, GO:0008233, GO:0005886, GO:0031410, GO:0001501, GO:0016477, GO:0009725, GO:0001503, GO:0004175, GO:0005178, GO:0030198, GO:0060348, GO:0045111, GO:0048771, GO:0030307, GO:0030324, GO:0030335, GO:0030574, GO:0010831, GO:0048701, GO:0070006, GO:…	zinc ion binding, proteolysis, metalloendopeptidase activity, metallopeptidase activity, extracellular matrix, membrane, integral component of membrane, metal ion binding, extracellular space, hydrolase activity, nucleus, cytosol, cytoplasm, peptidase activity, plasma membrane, cytoplasmic vesicle, skeletal system development, cell migration, response to hormone, ossification, endopeptidase activ…
ENSMUSG00000000959	Oxa1l	RNA14	Ribo13	0.468799	0.408152	0.853663	19	0.78751	14	0.0350307	85.0007	0.49708	800.511	246.257	-16.807	3.36756e-10	1038.16	353.741	-5.2734	0.000361045	, GO:0016021, GO:0032977, GO:0016020, GO:0032991, GO:0042803, GO:0005739, GO:0005743, GO:0031966, GO:0051262, GO:0032981, GO:0033617, GO:0009060, GO:0032780, GO:0051354, GO:0031305, GO:0051205, GO:0033615, GO:0097177, GO:0032979, GO:0032592, GO:0090150	, integral component of membrane, membrane insertase activity, membrane, protein-containing complex, protein homodimerization activity, mitochondrion, mitochondrial inner membrane, mitochondrial membrane, protein tetramerization, mitochondrial respiratory chain complex I assembly, mitochondrial respiratory chain complex IV assembly, aerobic respiration, negative regulation of ATPase activity, neg…
ENSMUSG00000000976	Heatr6	RNA3	Ribo2	0.375236	0.158539	0.532196	171	0.278995	508	0.280475	80.5429	0.497178	250.315	26.7569	5.26086	0.000482451	218.742	17.8846	5.16936	0.00293672	GO:0008150, GO:0005575,	biological_process, cellular_component,
ENSMUSG00000001016	Ilf2	RNA17	Ribo17	0.370453	0.433535	0.441635	498	0.376963	532	0.0687647	210.911	0.478256	305.908	78.219	-8.72548	1.76675e-07	299.402	91.4989	-8.90298	4.56115e-06	, GO:0005524, GO:0003723, GO:0006955, GO:0016740, GO:0003677, GO:0005634, GO:0005654, GO:0005737, GO:0006351, GO:0045893, GO:0005730, GO:0003725, GO:1990904	, ATP binding, RNA binding, immune response, transferase activity, DNA binding, nucleus, nucleoplasm, cytoplasm, transcription, DNA-templated, positive regulation of transcription, DNA-templated, nucleolus, double-stranded RNA binding, ribonucleoprotein complex
ENSMUSG00000001017	Chtop	RNA3	Ribo10	0.220324	0.224172	0.308078	378	0.411023	218	-0.125206	31	0.5	390.841	107.427	-5.71412	0.000437595	270.882	114.372	-15.2092	3.06045e-08	GO:0005634, GO:0003723, GO:0016607, GO:0001701, GO:0005730, GO:0005654, GO:0005515, GO:0008284, GO:0031062, GO:0008327, GO:0006406, GO:0032781, GO:0051096, GO:0000346, GO:0036464,	nucleus, RNA binding, nuclear speck, in utero embryonic development, nucleolus, nucleoplasm, protein binding, positive regulation of cell population proliferation, positive regulation of histone methylation, methyl-CpG binding, mRNA export from nucleus, positive regulation of ATPase activity, positive regulation of helicase activity, transcription export complex, cytoplasmic ribonucleoprotein gra…
ENSMUSG00000001018	Snapin	RNA14	Ribo14	0.100315	0.310571	0.347708	253	0.427101	346	-0.0893164	80	0.5	224.559	54.0058	-2.61174	0.0196345	262.302	86.2657	-9.0093	4.09981e-06	, GO:0006886, GO:0031083, GO:0005623, GO:0016020, GO:0000139, GO:0005794, GO:0048471, GO:0005829, GO:0005515, GO:0005737, GO:0030054, GO:0045202, GO:0031410, GO:0000149, GO:0005764, GO:0005765, GO:0008021, GO:0030141, GO:0016079, GO:0006887, GO:0031175, GO:2000300, GO:0007268, GO:0030672, GO:1904115, GO:0007040, GO:0007042, GO:0034629, GO:0051604, GO:0008333, GO:0043393, GO:0048489, GO:0016188, G…	, intracellular protein transport, BLOC-1 complex, cell, membrane, Golgi membrane, Golgi apparatus, perinuclear region of cytoplasm, cytosol, protein binding, cytoplasm, cell junction, synapse, cytoplasmic vesicle, SNARE binding, lysosome, lysosomal membrane, synaptic vesicle, secretory granule, synaptic vesicle exocytosis, exocytosis, neuron projection development, regulation of synaptic vesicle…
ENSMUSG00000001020	S100a4	RNA10	Ribo12	0.307051	0.255253	0.793261	12	0.433143	378	0.262785	75.2423	0.456014	106.996	60.1944			51.0153	15.7464	-1.77605	0.106105	GO:0005509, GO:0046914, GO:0046872, GO:0005634, GO:0048471, GO:0003779, GO:0042802, GO:0043005, GO:0043123, GO:0005515, GO:0048306, GO:0050786	calcium ion binding, transition metal ion binding, metal ion binding, nucleus, perinuclear region of cytoplasm, actin binding, identical protein binding, neuron projection, positive regulation of I-kappaB kinase/NF-kappaB signaling, protein binding, calcium-dependent protein binding, RAGE receptor binding
ENSMUSG00000001025	S100a6	RNA10	Ribo12	0.133971	0.309671	0.497668	106	0.710277	126	-0.154488	108.858	0.490352	394.024	191.164	-7.74021	5.26312e-06	221.544	111.478	-14.3468	5.35924e-08	GO:0005509, GO:0016020, GO:0046872, GO:0005886, GO:0005634, GO:0048471, GO:0005829, GO:0005515, GO:0005737, GO:0042803, GO:0034220, GO:0008270, GO:0001726, GO:0044548, GO:0005635, GO:0062023, GO:0031234, GO:0005523, GO:0048306, GO:0015075,	calcium ion binding, membrane, metal ion binding, plasma membrane, nucleus, perinuclear region of cytoplasm, cytosol, protein binding, cytoplasm, protein homodimerization activity, ion transmembrane transport, zinc ion binding, ruffle, S100 protein binding, nuclear envelope, collagen-containing extracellular matrix, extrinsic component of cytoplasmic side of plasma membrane, tropomyosin binding, …
ENSMUSG00000001027	Scn4a	RNA14	Ribo4	0.0900836	0.11415	0.278031	294	0.164833	597	0.227049	2	0.5	302.404	34.8345	1.63323	0.121941	474.514	51.5843	6.29024	9.02168e-05	GO:0005515, GO:0016020, GO:0006811, GO:0055085, GO:0006814, GO:0005216, GO:0005248, GO:0001518, GO:0016021, GO:0005886, GO:0005244, GO:0034765, GO:0005272, GO:0035725, GO:0100001, GO:0005887,	protein binding, membrane, ion transport, transmembrane transport, sodium ion transport, ion channel activity, voltage-gated sodium channel activity, voltage-gated sodium channel complex, integral component of membrane, plasma membrane, voltage-gated ion channel activity, regulation of ion transmembrane transport, sodium channel activity, sodium ion transmembrane transport, regulation of skeletal…
ENSMUSG00000001029	Icam2	RNA1	Ribo1	0.413039	0.676684	0.439183	645	0.626937	228	-0.154578	408.285	0.448173	229.069	86.0561	-5.0862	0.00016586	195.224	51.6618	-1.29711	0.2482	GO:0016020, GO:0098609, GO:0016021, GO:0071944, GO:0005515, GO:0005886, GO:0005887, GO:0042995, GO:0007155, GO:0005178, GO:0001931, GO:0005902, GO:0032154,	membrane, cell-cell adhesion, integral component of membrane, cell periphery, protein binding, plasma membrane, integral component of plasma membrane, cell projection, cell adhesion, integrin binding, uropod, microvillus, cleavage furrow,
ENSMUSG00000001034	Mapk7	RNA3	Ribo1	0.49398	0.17749	0.492291	197	0.191005	845	0.411177	76	0.5	128.156	12.691	4.03342	0.00123262	84.2307	4.39695	4.22683	0.00707559	, GO:0005524, GO:0006468, GO:0004672, GO:0004707, GO:0016740, GO:0000166, GO:0004674, GO:0016301, GO:0016310, GO:0000165, GO:0005634, GO:0005654, GO:0005829, GO:0005737, GO:0035556, GO:0045944, GO:0005515, GO:0030154, GO:0007049, GO:0010468, GO:0016605, GO:0043066, GO:0070301, GO:0071363, GO:0051019, GO:2000352, GO:0018105, GO:0060761, GO:2001240, GO:0071560, GO:0071499, GO:0045765, GO:0034115, G…	, ATP binding, protein phosphorylation, protein kinase activity, MAP kinase activity, transferase activity, nucleotide binding, protein serine/threonine kinase activity, kinase activity, phosphorylation, MAPK cascade, nucleus, nucleoplasm, cytosol, cytoplasm, intracellular signal transduction, positive regulation of transcription by RNA polymerase II, protein binding, cell differentiation, cell c…
ENSMUSG00000001036	Epn2	RNA1	Ribo1	0.421365	0.143465	0.396283	736	0.144791	900	0.437264	175.035	0.498675	361.831	46.1183	5.80003	8.47295e-05	341.014	36.3139	2.99658	0.0134219	GO:0006897, GO:0030128, GO:0005737, GO:0043231, GO:0008289, GO:0001701, GO:0048568, GO:0030948, GO:0007219, GO:0045747, GO:1903671, GO:0030100,	endocytosis, clathrin coat of endocytic vesicle, cytoplasm, intracellular membrane-bounded organelle, lipid binding, in utero embryonic development, embryonic organ development, negative regulation of vascular endothelial growth factor receptor signaling pathway, Notch signaling pathway, positive regulation of Notch signaling pathway, negative regulation of sprouting angiogenesis, regulation of e…
ENSMUSG00000001052	Sec24b	RNA9	Ribo12	0.0658237	0.0996432	0.289982	87	0.136213	660	0.328153	-1	-1	551.58	71.099	1.79584	0.092688	509.749	52.515	5.42924	0.000289207	GO:0008270, GO:0006886, GO:0006888, GO:0030127, GO:0005829, GO:0005515, GO:0015031, GO:0090110, GO:0000139, GO:0001843, GO:0060088, GO:0035909, GO:0060982, GO:0072358, GO:0002093, GO:0003151, GO:0021747, GO:0060425, GO:0060463, GO:0061156, GO:0090178, GO:1901301, GO:0030134,	zinc ion binding, intracellular protein transport, endoplasmic reticulum to Golgi vesicle-mediated transport, COPII vesicle coat, cytosol, protein binding, protein transport, COPII-coated vesicle cargo loading, Golgi membrane, neural tube closure, auditory receptor cell stereocilium organization, aorta morphogenesis, coronary artery morphogenesis, cardiovascular system development, auditory recep…
ENSMUSG00000001053	N4bp3	RNA1	Ribo4	0.802694	0.385859	0.847245	47	0.456238	294	0.268818	512.666	0.465636	175.818	23.0632	1.73949	0.102421	119.037	16.9153	1.04395	0.340031	GO:0008150, GO:0005515, GO:0031410, GO:0007275, GO:0042995, GO:0030424, GO:0007399, GO:0030425,	biological_process, protein binding, cytoplasmic vesicle, multicellular organism development, cell projection, axon, nervous system development, dendrite,
ENSMUSG00000001054	Rmnd5b	RNA8	Ribo12	0.316392	0.260209	0.818567	16	0.571761	253	0.15584	80	0.5	187.429	31.372	0.527077	0.605848	154.272	33.0165	-3.08086	0.0131217	, GO:0005515, GO:0016740, GO:0046872, GO:0005829, GO:0005634, GO:0005737, GO:0006511, GO:0043161, GO:0034657	, protein binding, transferase activity, metal ion binding, cytosol, nucleus, cytoplasm, ubiquitin-dependent protein catabolic process, proteasome-mediated ubiquitin-dependent protein catabolic process, GID complex
ENSMUSG00000001056	Nhp2	RNA17	Ribo14	0.380864	0.359482	0.554782	298	0.552883	219	0.00148881	268.305	0.478261	107.448	32.1209	-6.00833	8.82e-05	77.0878	34.8108	-8.65093	5.89711e-06	GO:0003723, GO:0005730, GO:0005634, GO:0042254, GO:0006364, GO:0005515, GO:0000470, GO:0015030, GO:0007004, GO:0070034, GO:0005697, GO:0034513, GO:0031118, GO:0031120, GO:0031429, GO:0090661, GO:0000469, GO:0005732,	RNA binding, nucleolus, nucleus, ribosome biogenesis, rRNA processing, protein binding, maturation of LSU-rRNA, Cajal body, telomere maintenance via telomerase, telomerase RNA binding, telomerase holoenzyme complex, box H/ACA snoRNA binding, rRNA pseudouridine synthesis, snRNA pseudouridine synthesis, box H/ACA snoRNP complex, box H/ACA telomerase RNP complex, cleavage involved in rRNA processing…
ENSMUSG00000001062	Vps9d1	RNA8	Ribo2	0.0550717	0.238692	0.233208	182	0.312646	467	-0.12731	-1	-1	322.403	22.1938	6.59183	6.19838e-06	367.364	25.2146	17.3179	3.22015e-08	, GO:0003674, GO:0008150	, molecular_function, biological_process
ENSMUSG00000001082	Mfsd10	RNA4	Ribo2	0.215339	0.285698	0.573893	50	0.606803	137	-0.0242167	55.5234	0.487048	109.295	25.9238	-2.32523	0.0435787	64.6182	12.0269	-0.409723	0.690648	GO:0016021, GO:0022857, GO:0055085, GO:0016020, GO:0005634, GO:0006915, GO:0005637, GO:0031526, GO:0030659, GO:0008514, GO:0043252,	integral component of membrane, transmembrane transporter activity, transmembrane transport, membrane, nucleus, apoptotic process, nuclear inner membrane, brush border membrane, cytoplasmic vesicle membrane, organic anion transmembrane transporter activity, sodium-independent organic anion transport,
ENSMUSG00000001089	Luzp1	RNA17	Ribo15	0.271774	0.0885671	0.330488	790	0.625436	28	-0.277028	45.5	0.5	925.969	56.5127	12.2474	3.26881e-09	943.76	50.2111	8.56035	6.47679e-06	GO:0003674, GO:0005634, GO:0003281, GO:0060840, GO:0021503,	molecular_function, nucleus, ventricular septum development, artery development, neural fold bending,
ENSMUSG00000001098	Kctd10	RNA7	Ribo14	0.0413382	0.16648	0.18201	158	0.174102	560	0.0192896	-1	-1	368.919	112.784	-6.51315	9.80395e-06	331.672	111.053	-9.50088	0.000112497	GO:0005515, GO:0051260, GO:0005634, GO:0005654, GO:0005829, GO:0016567, GO:0043161, GO:0004842, GO:0007507, GO:0031463, GO:0006511, GO:0017049, GO:0001525, GO:0045746, GO:0035024, GO:0005112, GO:0036038,	protein binding, protein homooligomerization, nucleus, nucleoplasm, cytosol, protein ubiquitination, proteasome-mediated ubiquitin-dependent protein catabolic process, ubiquitin-protein transferase activity, heart development, Cul3-RING ubiquitin ligase complex, ubiquitin-dependent protein catabolic process, GTP-Rho binding, angiogenesis, negative regulation of Notch signaling pathway, negative r…
ENSMUSG00000001100	Poldip2	RNA15	Ribo14	0.117407	0.369784	0.117794	1126	0.474242	300	-0.604875	95	0.5	1086.12	233.497	-3.76175	0.00170494	1251.93	325.263	-6.64801	5.72357e-05	GO:0003677, GO:0005634, GO:0006281, GO:0006974, GO:0005739, GO:0030674, GO:0005759, GO:0016242, GO:0070584, GO:0045931, GO:0042645, GO:0070987,	DNA binding, nucleus, DNA repair, cellular response to DNA damage stimulus, mitochondrion, protein binding, bridging, mitochondrial matrix, negative regulation of macroautophagy, mitochondrion morphogenesis, positive regulation of mitotic cell cycle, mitochondrial nucleoid, error-free translesion synthesis,
ENSMUSG00000001105	Ift20	RNA15	Ribo9	0.51435	0.168321	0.504742	502	0.621312	52	-0.0902403	229.5	0.5	160.619	19.1205	4.96024	0.00020942	188.211	20.0237	2.62536	0.0423099	GO:0005794, GO:0005515, GO:0005737, GO:0005856, GO:0042995, GO:0007283, GO:0030154, GO:0001822, GO:0008542, GO:0035845, GO:0001750, GO:0072659, GO:0005813, GO:0005902, GO:0005814, GO:0017137, GO:0005929, GO:0002046, GO:0032391, GO:0030030, GO:0060271, GO:0051642, GO:0022008, GO:0036064, GO:0042073, GO:0030992, GO:0031514, GO:0055007, GO:0097546, GO:0001736, GO:0090102, GO:0005801, GO:0061512, GO:…	Golgi apparatus, protein binding, cytoplasm, cytoskeleton, cell projection, spermatogenesis, cell differentiation, kidney development, visual learning, photoreceptor cell outer segment organization, photoreceptor outer segment, protein localization to plasma membrane, centrosome, microvillus, centriole, Rab GTPase binding, cilium, opsin binding, photoreceptor connecting cilium, cell projection or…
ENSMUSG00000001119	Col6a1	RNA1	Ribo1	0.761456	0.830226	0.789373	81	0.94757	5	-0.0793292	632.84	0.41689	3234.77	985.856	-2.9901	0.0138804	1166.72	269.115	-2.22136	0.0534449	GO:0005615, GO:0032991, GO:0005576, GO:0003429, GO:0031012, GO:0042383, GO:0062023, GO:0007155, GO:0005581, GO:0005518, GO:0030020, GO:0071230, GO:0048407, GO:0035987,	extracellular space, protein-containing complex, extracellular region, growth plate cartilage chondrocyte morphogenesis, extracellular matrix, sarcolemma, collagen-containing extracellular matrix, cell adhesion, collagen trimer, collagen binding, extracellular matrix structural constituent conferring tensile strength, cellular response to amino acid stimulus, platelet-derived growth factor bindin…
ENSMUSG00000001123	Lgals9	RNA1	Ribo1	0.231133	0.658698	0.244897	1110	0.664238	180	-0.43334	361.05	0.478212	216.118	92.1837	-6.94289	4.70927e-06	170.426	48.1731	-5.92934	0.000220902	GO:0030246, GO:0005634, GO:0005829, GO:0005737, GO:0005576, GO:0002376, GO:0006935, GO:0071902, GO:0005515, GO:0032760, GO:0010628, GO:0062023, GO:0019899, GO:2000562, GO:0007565, GO:0010629, GO:0050728, GO:0032823, GO:0007157, GO:0034138, GO:0005102, GO:0016936, GO:0043539, GO:0001819, GO:0010862, GO:0032496, GO:0032689, GO:0032722, GO:0032732, GO:0032815, GO:0043032, GO:0043322, GO:0045089, GO:…	carbohydrate binding, nucleus, cytosol, cytoplasm, extracellular region, immune system process, chemotaxis, positive regulation of protein serine/threonine kinase activity, protein binding, positive regulation of tumor necrosis factor production, positive regulation of gene expression, collagen-containing extracellular matrix, enzyme binding, negative regulation of CD4-positive, alpha-beta T cell…
ENSMUSG00000001127	Araf	RNA1	Ribo11	0.446758	0.127229	0.460608	593	0.528301	123	-0.05955	239.5	0.5	689.672	89.0962	2.28194	0.0459369	718.125	97.4438	2.74354	0.0397054	GO:0004672, GO:0005524, GO:0006468, GO:0016740, GO:0046872, GO:0007165, GO:0035556, GO:0000166, GO:0004674, GO:0016301, GO:0016310, GO:0005829, GO:0005515, GO:0000165, GO:0000186, GO:0005739, GO:0033138, GO:0043066, GO:0032006, GO:0004709, GO:0032434,	protein kinase activity, ATP binding, protein phosphorylation, transferase activity, metal ion binding, signal transduction, intracellular signal transduction, nucleotide binding, protein serine/threonine kinase activity, kinase activity, phosphorylation, cytosol, protein binding, MAPK cascade, activation of MAPKK activity, mitochondrion, positive regulation of peptidyl-serine phosphorylation, ne…
ENSMUSG00000001131	Timp1	RNA10	Ribo12	0.13949	0.286098	0.767944	16	0.681993	151	0.0515496	111.303	0.443439	569.582	181.891	-5.34179	0.000692647	31.4325	12.3376	-1.46965	0.172403	GO:0005515, GO:0008191, GO:0005615, GO:0007165, GO:0046872, GO:0005125, GO:0005576, GO:0031012, GO:0008083, GO:0008270, GO:0002020, GO:0010951, GO:0043066, GO:0010033, GO:0043086, GO:0008284, GO:0030414, GO:0010466, GO:0005604, GO:0051045, GO:2001044, GO:0004857, GO:0002248, GO:0001775, GO:0034097, GO:1901164, GO:1905049, GO:0007568, GO:0009725, GO:0042060, GO:0043434, GO:0051216	protein binding, metalloendopeptidase inhibitor activity, extracellular space, signal transduction, metal ion binding, cytokine activity, extracellular region, extracellular matrix, growth factor activity, zinc ion binding, protease binding, negative regulation of endopeptidase activity, negative regulation of apoptotic process, response to organic substance, negative regulation of catalytic acti…
ENSMUSG00000001134	Uxt	RNA15	Ribo11	0.251589	0.0810277	0.262241	861	0.291572	199	-0.046046	43	0.505882	25.2912	13.3364	-2.91574	0.0106492	34.7318	17.7282	-5.32609	0.00260983	, GO:0003714, GO:0000122, GO:0005634, GO:0005737, GO:0007098, GO:0003682, GO:0005856, GO:0006357, GO:0006915, GO:0005813, GO:0005815, GO:0000922, GO:0003712, GO:0000226, GO:0000785, GO:0000930, GO:0048487	, transcription corepressor activity, negative regulation of transcription by RNA polymerase II, nucleus, cytoplasm, centrosome cycle, chromatin binding, cytoskeleton, regulation of transcription by RNA polymerase II, apoptotic process, centrosome, microtubule organizing center, spindle pole, transcription coregulator activity, microtubule cytoskeleton organization, chromatin, gamma-tubulin compl…
ENSMUSG00000001138	Cnnm3	RNA1	Ribo3	0.405041	0.191807	0.375464	792	0.562395	64	-0.175472	178.5	0.498603	123.086	36.8743	-4.41536	0.000501258	123.2	29.773	-4.08259	0.0022052	GO:0016020, GO:0016021, GO:0005886, GO:0006811, GO:0055085, GO:0022857,	membrane, integral component of membrane, plasma membrane, ion transport, transmembrane transport, transmembrane transporter activity,
ENSMUSG00000001143	Lman2l	RNA16	Ribo16	0.470163	0.178729	0.778976	18	0.150247	874	0.714718	32	0.5	63.0915	27.446	-10.0661	8.60897e-08	80.167	45.067	-21.9933	1.01467e-07	GO:0016020, GO:0016021, GO:0000139, GO:0005794, GO:0046872, GO:0015031, GO:0030246, GO:0005783, GO:0005789, GO:0006888, GO:0007030, GO:0005793, GO:0030134, GO:0007029, GO:0005537,	membrane, integral component of membrane, Golgi membrane, Golgi apparatus, metal ion binding, protein transport, carbohydrate binding, endoplasmic reticulum, endoplasmic reticulum membrane, endoplasmic reticulum to Golgi vesicle-mediated transport, Golgi organization, endoplasmic reticulum-Golgi intermediate compartment, COPII-coated ER to Golgi transport vesicle, endoplasmic reticulum organizati…
ENSMUSG00000001150	Mcm3ap		Ribo9		0.161108			0.89086	9					67.6187	7.70826	1.35651e-06		47.0979	3.96168	0.00875813	GO:0003676, GO:0016740, GO:0005634, GO:0005654, GO:0005829, GO:0005737, GO:0015031, GO:0005694, GO:0003682, GO:0031965, GO:0002376, GO:0016446, GO:0051028, GO:0016746, GO:0042393, GO:0016573, GO:0004402, GO:0005643, GO:0044615, GO:0070390, GO:0016973, GO:0006406, GO:0005635, GO:0034728, GO:0010484, GO:0043966,	nucleic acid binding, transferase activity, nucleus, nucleoplasm, cytosol, cytoplasm, protein transport, chromosome, chromatin binding, nuclear membrane, immune system process, somatic hypermutation of immunoglobulin genes, mRNA transport, transferase activity, transferring acyl groups, histone binding, histone acetylation, histone acetyltransferase activity, nuclear pore, nuclear pore nuclear ba…
ENSMUSG00000001151	Pcnt	RNA17	Ribo9	0.377449	0.174115	0.347027	745	1	1	-0.459637	91.0213	0.486745	1898.89	189.628	5.43994	0.000113145	2989.56	237.91	2.72831	0.021255	, GO:0007165, GO:0060090, GO:0000226, GO:0007052, GO:0060271, GO:0090316, GO:0005813, GO:0005814, GO:0005829, GO:0034451	, signal transduction, molecular adaptor activity, microtubule cytoskeleton organization, mitotic spindle organization, cilium assembly, positive regulation of intracellular protein transport, centrosome, centriole, cytosol, centriolar satellite
ENSMUSG00000001156	Mxd1	RNA2	Ribo9	0.237546	0.107117	0.392087	84	0.315014	179	0.0950522	1	1	34.5176	14.9019	-7.99778	2.24298e-06	35.86	18.0761	-5.47887	0.000269672	GO:0046983, GO:0000122, GO:0000978, GO:0001227, GO:0000790, GO:0005654, GO:0005739, GO:0005829,	protein dimerization activity, negative regulation of transcription by RNA polymerase II, RNA polymerase II cis-regulatory region sequence-specific DNA binding, DNA-binding transcription repressor activity, RNA polymerase II-specific, nuclear chromatin, nucleoplasm, mitochondrion, cytosol,
ENSMUSG00000001158	Snrnp27	RNA15	Ribo12	0.621895	0.121461	0.63991	275	0.184074	621	0.541125	316	0.5	156.488	83.1523	-7.68016	2.1948e-06	188.116	122.537	-14.2676	5.65067e-08	GO:0008380, GO:0003674, GO:0008150, GO:0005634, GO:0006397,	RNA splicing, molecular_function, biological_process, nucleus, mRNA processing,
ENSMUSG00000001173	Ocrl	RNA17	Ribo12	0.736416	0.0893695	0.865988	18	0.181315	623	0.679077	346	0.500724	190.178	17.683	4.34211	0.000580535	276.72	18.8958	5.88208	0.000154751	GO:0007165, GO:0046856, GO:0052745, GO:0016020, GO:0005794, GO:0016787, GO:0005634, GO:0043547, GO:0005737, GO:0005886, GO:0031410, GO:0042995, GO:0005768, GO:0005769, GO:0001701, GO:0001750, GO:0005096, GO:0043087, GO:0005802, GO:0005929, GO:0030030, GO:0060271, GO:0031901, GO:0005905, GO:0030136, GO:0046855, GO:0048365, GO:0030670, GO:0004439, GO:0004445, GO:0052658, GO:0052659,	signal transduction, phosphatidylinositol dephosphorylation, inositol phosphate phosphatase activity, membrane, Golgi apparatus, hydrolase activity, nucleus, positive regulation of GTPase activity, cytoplasm, plasma membrane, cytoplasmic vesicle, cell projection, endosome, early endosome, in utero embryonic development, photoreceptor outer segment, GTPase activator activity, regulation of GTPase …
ENSMUSG00000001175	Calm1	RNA17	Ribo17	0.743106	0.972687	0.77508	57	0.983121	4	-0.10326	557.89	0.471191	1359.11	351.534	-7.17059	1.13162e-05	1086.46	490.096	-7.65844	1.72199e-05	GO:0005509, GO:0019722, GO:0005623, GO:0046872, GO:0030234, GO:0000226, GO:0005634, GO:0005737, GO:0005886, GO:0005856, GO:0043005, GO:0030426, GO:0044325, GO:0030672, GO:0019904, GO:0005819, GO:0031966, GO:0047485, GO:0005829, GO:0000922, GO:0005654, GO:0008076, GO:0043388, GO:0008179, GO:0060314, GO:0043209, GO:0050998, GO:0048306, GO:0000086, GO:0043548, GO:0030235, GO:0019855, GO:0031800, GO:…	calcium ion binding, calcium-mediated signaling, cell, metal ion binding, enzyme regulator activity, microtubule cytoskeleton organization, nucleus, cytoplasm, plasma membrane, cytoskeleton, neuron projection, growth cone, ion channel binding, synaptic vesicle membrane, protein domain specific binding, spindle, mitochondrial membrane, protein N-terminus binding, cytosol, spindle pole, nucleoplasm…
ENSMUSG00000001211	Agpat3	RNA15	Ribo14	0.687812	0.437159	0.622731	304	0.607734	172	0.0105876	426.37	0.480147	1234.53	275.05	-1.78219	0.106953	1614.26	491.541	-10.3766	1.13156e-06	GO:0016746, GO:0016020, GO:0016021, GO:0016740, GO:0005634, GO:0005783, GO:0006629, GO:0005789, GO:0003841, GO:0008654, GO:0016024, GO:0005635, GO:0012505, GO:0042171,	transferase activity, transferring acyl groups, membrane, integral component of membrane, transferase activity, nucleus, endoplasmic reticulum, lipid metabolic process, endoplasmic reticulum membrane, 1-acylglycerol-3-phosphate O-acyltransferase activity, phospholipid biosynthetic process, CDP-diacylglycerol biosynthetic process, nuclear envelope, endomembrane system, lysophosphatidic acid acyltr…
ENSMUSG00000001227	Sema6b	RNA12	Ribo10	0.124201	0.156063	0.464306	60	0.465829	191	-0.00142186	15	0.5	149.44	18.6394	2.8395	0.0189725	183.596	21.9263	1.11127	0.292457	GO:0005515, GO:0030215, GO:0016020, GO:0016021, GO:0005615, GO:0005886, GO:0005887, GO:0007275, GO:0030154, GO:0007399, GO:0050919, GO:0045499, GO:0001755, GO:0030335, GO:0048843, GO:0071526	protein binding, semaphorin receptor binding, membrane, integral component of membrane, extracellular space, plasma membrane, integral component of plasma membrane, multicellular organism development, cell differentiation, nervous system development, negative chemotaxis, chemorepellent activity, neural crest cell migration, positive regulation of cell migration, negative regulation of axon extens…
ENSMUSG00000001228	Uhrf1	RNA10	Ribo12	0.0873802	0.311823	0.486624	110	0.827939	39	-0.230805	139.096	0.493248	62.0427	19.7189	-2.1365	0.0559442	12.1845	4.56558	-2.79811	0.0188556	GO:0005515, GO:0016740, GO:0046872, GO:0003677, GO:0005634, GO:0005654, GO:0005886, GO:0031410, GO:0006281, GO:0006974, GO:0016567, GO:0000122, GO:0008270, GO:0006325, GO:0007049, GO:0042393, GO:0000790, GO:0000987, GO:0006511, GO:0008327, GO:0035064, GO:0042802, GO:0004842, GO:0061630, GO:0051865, GO:0000792, GO:0005657, GO:0016574, GO:0005720, GO:0000791, GO:0032270, GO:0044729, GO:0010216, GO:…	protein binding, transferase activity, metal ion binding, DNA binding, nucleus, nucleoplasm, plasma membrane, cytoplasmic vesicle, DNA repair, cellular response to DNA damage stimulus, protein ubiquitination, negative regulation of transcription by RNA polymerase II, zinc ion binding, chromatin organization, cell cycle, histone binding, nuclear chromatin, cis-regulatory region sequence-specific D…
ENSMUSG00000001240	Ramp2	RNA1	Ribo1	0.428433	0.47172	0.459742	596	0.462268	457	-0.00237935	331.76	0.446515	370.975	102.335	-7.14403	3.37007e-06	313.887	73.6169	-2.2558	0.0477073	GO:0016021, GO:0006886, GO:0015026, GO:0008277, GO:0016020, GO:0005886, GO:0009986, GO:0005737, GO:0015031, GO:0006816, GO:0007186, GO:0010628, GO:0001570, GO:0070830, GO:0072659, GO:0001525, GO:0043235, GO:0007507, GO:0032092, GO:2000352, GO:0032870, GO:0002040, GO:0008217, GO:0043116, GO:0045766, GO:0034333, GO:0035924, GO:0005623, GO:0007189, GO:0031623, GO:0097647, GO:2001214, GO:1990410, GO:…	integral component of membrane, intracellular protein transport, coreceptor activity, regulation of G protein-coupled receptor signaling pathway, membrane, plasma membrane, cell surface, cytoplasm, protein transport, calcium ion transport, G protein-coupled receptor signaling pathway, positive regulation of gene expression, vasculogenesis, bicellular tight junction assembly, protein localization …
ENSMUSG00000001248	Gramd1a	RNA1	Ribo2	0.0694351	0.318637	0.0517367	1585	0.576597	164	-1.04707	-1	-1	560.786	75.5767	1.6103	0.138205	531.966	56.1417	3.86796	0.00311953	GO:0016020, GO:0016021, , GO:0005886, GO:0005829, GO:0006914, GO:0031410, GO:0008289, GO:0005783, GO:0005789, GO:0006869, GO:0015918, GO:0005776, GO:0031227, GO:0031234, GO:0015485, GO:0044232, GO:0140268, GO:0071397, GO:0120020	membrane, integral component of membrane, , plasma membrane, cytosol, autophagy, cytoplasmic vesicle, lipid binding, endoplasmic reticulum, endoplasmic reticulum membrane, lipid transport, sterol transport, autophagosome, intrinsic component of endoplasmic reticulum membrane, extrinsic component of cytoplasmic side of plasma membrane, cholesterol binding, organelle membrane contact site, endoplas…
ENSMUSG00000001270	Ckb	RNA8	Ribo17	0.185599	0.433828	0.62505	48	0.397468	506	0.196612	162.5	0.5	362.435	174.509	-5.7015	0.00039367	285.127	196.647	-12.0867	2.73012e-07	, GO:0003824, GO:0016772, GO:0004111, GO:0046314, GO:0016301, GO:0005623, GO:0016740, GO:0005615, GO:0005634, GO:0005829, GO:0005515, GO:0005737, GO:0000166, GO:0005524, GO:0016310, GO:0005739, GO:0030425, GO:0043025, GO:0031625, GO:0043209, GO:0030644, GO:0007420, GO:0021549	, catalytic activity, transferase activity, transferring phosphorus-containing groups, creatine kinase activity, phosphocreatine biosynthetic process, kinase activity, cell, transferase activity, extracellular space, nucleus, cytosol, protein binding, cytoplasm, nucleotide binding, ATP binding, phosphorylation, mitochondrion, dendrite, neuronal cell body, ubiquitin protein ligase binding, myelin …
ENSMUSG00000001280	Sp1	RNA1	Ribo16	0.466312	0.355078	0.422772	675	0.477474	378	-0.052844	352.016	0.499313	564.376	69.6489	1.74651	0.104292	511.606	58.7411	3.14335	0.0223248	, GO:0003676, GO:0045944, GO:0046872, GO:0003677, GO:0005634, GO:0005654, GO:0005515, GO:0005737, GO:0042803, GO:0010628, GO:0045893, GO:0000978, GO:0001228, GO:0000977, GO:0000981, GO:0001701, GO:0006357, GO:0048511, GO:0001503, GO:0001892, GO:0008134, GO:0043565, GO:0000790, GO:0003690, GO:0003700, GO:0000987, GO:0035326, GO:0043923, GO:0042826, GO:0044212, GO:0008022, GO:0006355, GO:0048706, G…	, nucleic acid binding, positive regulation of transcription by RNA polymerase II, metal ion binding, DNA binding, nucleus, nucleoplasm, protein binding, cytoplasm, protein homodimerization activity, positive regulation of gene expression, positive regulation of transcription, DNA-templated, RNA polymerase II cis-regulatory region sequence-specific DNA binding, DNA-binding transcription activator…
ENSMUSG00000001285	Myg1	RNA17	Ribo11	0.344009	0.213944	0.317197	818	0.78206	26	-0.391911	62.0871	0.488875	160.973	54.4349	-3.84036	0.00160522	179.205	59.6677	-6.257	9.41917e-05	GO:0003674, GO:0005634, GO:0005654, GO:0005737, GO:0005739, GO:0035641,	molecular_function, nucleus, nucleoplasm, cytoplasm, mitochondrion, locomotory exploration behavior,
ENSMUSG00000001288	Rarg	RNA1	Ribo1	0.401423	0.553693	0.39218	745	0.641305	211	-0.213578	351.965	0.435062	191.554	20.1658	4.06082	0.00102454	140.96	9.39684	4.39991	0.00133526	GO:0003677, GO:0003707, GO:0008270, GO:0006355, GO:0005634, GO:0003700, GO:0043565, GO:0004879, GO:0048384, GO:0045944, GO:0046872, GO:0005654, GO:0010468, GO:0005515, GO:0005737, GO:0000122, GO:0000977, GO:0010628, GO:0043401, GO:0000976, GO:0000981, GO:0008134, GO:0030374, GO:0038023, GO:0098531, GO:0007275, GO:0030154, GO:0033993, GO:0090575, GO:0035264, GO:0032526, GO:0009952, GO:0000790, GO:…	DNA binding, steroid hormone receptor activity, zinc ion binding, regulation of transcription, DNA-templated, nucleus, DNA-binding transcription factor activity, sequence-specific DNA binding, nuclear receptor activity, retinoic acid receptor signaling pathway, positive regulation of transcription by RNA polymerase II, metal ion binding, nucleoplasm, regulation of gene expression, protein binding…
ENSMUSG00000001289	Pfdn5	RNA13	Ribo16	0.237699	0.249752	0.650355	19	0.352765	576	0.265665	85.6298	0.497848	548.279	142.761	-3.91379	0.00138181	612.951	228.148	-13.7754	7.44408e-07	GO:0006457, GO:0051082, GO:0016272, GO:0005634, GO:0006355, GO:0005829, GO:0005737, GO:0045892, GO:0060041, GO:0090090, GO:0045111,	protein folding, unfolded protein binding, prefoldin complex, nucleus, regulation of transcription, DNA-templated, cytosol, cytoplasm, negative regulation of transcription, DNA-templated, retina development in camera-type eye, negative regulation of canonical Wnt signaling pathway, intermediate filament cytoskeleton,
ENSMUSG00000001305	Rrp15	RNA17	Ribo14	0.49764	0.15115	0.670327	149	0.176288	557	0.580063	230.655	0.499254	78.8976	17.0739	-3.46476	0.00467593	82.2294	19.1425	-3.57416	0.00724962	GO:0006364, GO:0003674, GO:0030687, GO:0000460, GO:0000470,	rRNA processing, molecular_function, preribosome, large subunit precursor, maturation of 5.8S rRNA, maturation of LSU-rRNA,
ENSMUSG00000001333	Sync		Ribo12		0.137601			0.263999	541					108.646	-6.30291	0.000155848		151.911	-9.83797	1.84591e-06	GO:0005882, GO:0005829, GO:0005515, GO:0005737, GO:0042383, GO:0031594, GO:0030018, GO:0048471, GO:0045103,	intermediate filament, cytosol, protein binding, cytoplasm, sarcolemma, neuromuscular junction, Z disc, perinuclear region of cytoplasm, intermediate filament-based process,
ENSMUSG00000001334	Fndc5	RNA15	Ribo14	0.479922	0.408248	0.538455	444	0.479347	296	0.0504987	286.158	0.474557	660.487	48.1828	4.71875	0.00027439	1069.11	112.899	3.19958	0.00949839	GO:0005515, GO:0007165, GO:0016020, GO:0016021, GO:0005886, GO:0005576, GO:0005783, GO:0005179, GO:0005777, GO:0005778, GO:0090336, GO:0014850	protein binding, signal transduction, membrane, integral component of membrane, plasma membrane, extracellular region, endoplasmic reticulum, hormone activity, peroxisome, peroxisomal membrane, positive regulation of brown fat cell differentiation, response to muscle activity
ENSMUSG00000001349	Cnn1	RNA17	Ribo12	0.0433757	0.366015	0.0498091	1162	0.654045	180	-1.1183	-1	-1	124.989	44.7796	-0.684287	0.50423	34.146	11.2749	-2.77497	0.0374619	GO:0005515, GO:0003779, GO:0031032, GO:0005516, GO:0005856, GO:1904706,	protein binding, actin binding, actomyosin structure organization, calmodulin binding, cytoskeleton, negative regulation of vascular smooth muscle cell proliferation,
ENSMUSG00000001366	Fbxo9	RNA17	Ribo14	0.0538169	0.491192	0.0642341	1145	0.494916	278	-0.886766	-1	-1	532.739	21.7786	12.3265	1.3931e-09	475.633	21.684	22.0171	8.37225e-10	GO:0005515, GO:0005737, GO:0016567, GO:0031146, GO:0019005, GO:0045087, GO:0045444, GO:0032006,	protein binding, cytoplasm, protein ubiquitination, SCF-dependent proteasomal ubiquitin-dependent protein catabolic process, SCF ubiquitin ligase complex, innate immune response, fat cell differentiation, regulation of TOR signaling,
ENSMUSG00000001376	Vps50		Ribo6		0.142936			0.545398	51					33.5063	20.3492	4.43822e-10		31.4725	5.93931	0.000143282	GO:0042147, GO:0032456, GO:1990745, GO:0048471, GO:0015031, GO:0005829, GO:0005768, GO:0055037, GO:0000149,	retrograde transport, endosome to Golgi, endocytic recycling, EARP complex, perinuclear region of cytoplasm, protein transport, cytosol, endosome, recycling endosome, SNARE binding,
ENSMUSG00000001380	Hars	RNA17	Ribo12	0.278739	0.342865	0.40501	589	0.77812	71	-0.283581	172.317	0.473397	649.716	154.472	-4.34797	0.000668607	563.718	153.84	-10.3646	1.14366e-06	GO:0005524, GO:0005737, GO:0004812, GO:0006418, GO:0004821, GO:0006427, GO:0005829, GO:0000166, GO:0042802, GO:0042803, GO:0006412, GO:0016874, GO:0005739, GO:0032543,	ATP binding, cytoplasm, aminoacyl-tRNA ligase activity, tRNA aminoacylation for protein translation, histidine-tRNA ligase activity, histidyl-tRNA aminoacylation, cytosol, nucleotide binding, identical protein binding, protein homodimerization activity, translation, ligase activity, mitochondrion, mitochondrial translation,
ENSMUSG00000001383	Zmat2	RNA17	Ribo1	0.618637	0.245855	0.613406	217	0.255736	749	0.379955	233.5	0.5	177.906	122.174	-18.3129	1.15129e-10	214.781	124.534	-13.0417	1.33047e-07	GO:0008270, GO:0003676, GO:0000398, GO:0005681, GO:0046872, GO:0003677, GO:0005634, GO:0006397, GO:0008380, GO:0071005, GO:0046540,	zinc ion binding, nucleic acid binding, mRNA splicing, via spliceosome, spliceosomal complex, metal ion binding, DNA binding, nucleus, mRNA processing, RNA splicing, U2-type precatalytic spliceosome, U4/U6 x U5 tri-snRNP complex,
ENSMUSG00000001415	Smg5	RNA3	Ribo1	0.150378	0.467975	0.267779	403	0.516369	379	-0.285184	234.408	0.494531	968.896	44.7228	11.9031	3.39448e-07	745.598	26.9666	8.11256	0.000290341	GO:0005515, GO:0005634, GO:0005737, GO:0042826, GO:0032210, GO:0031625, GO:0051721, GO:0042162, GO:0000184, GO:0032204, GO:0070034, GO:0007004, GO:0005697, GO:0035303,	protein binding, nucleus, cytoplasm, histone deacetylase binding, regulation of telomere maintenance via telomerase, ubiquitin protein ligase binding, protein phosphatase 2A binding, telomeric DNA binding, nuclear-transcribed mRNA catabolic process, nonsense-mediated decay, regulation of telomere maintenance, telomerase RNA binding, telomere maintenance via telomerase, telomerase holoenzyme compl…
ENSMUSG00000001416	Cct3	RNA17	Ribo14	0.83229	0.645793	1	1	0.88788	18	0.0516457	537.782	0.464807	1483.48	504.946	-4.48948	0.000608901	1407.97	469.964	-14.3451	1.66136e-07	GO:0005524, GO:0006457, GO:0051082, GO:0005829, GO:0005515, GO:0005737, GO:0005886, GO:0000166, GO:0044297, GO:0050821, GO:0005874, GO:1901998, GO:0007339, GO:0043209, GO:0032212, GO:0046931, GO:1904851, GO:0002199, GO:0005832,	ATP binding, protein folding, unfolded protein binding, cytosol, protein binding, cytoplasm, plasma membrane, nucleotide binding, cell body, protein stabilization, microtubule, toxin transport, binding of sperm to zona pellucida, myelin sheath, positive regulation of telomere maintenance via telomerase, pore complex assembly, positive regulation of establishment of protein localization to telomer…
ENSMUSG00000001418	Glmp	RNA1	Ribo2	0.240896	0.365984	0.258456	1066	0.472813	267	-0.262303	111	0.5	278.349	79.952	-6.41352	1.16627e-05	239.048	35.9802	1.06437	0.333014	GO:0016020, GO:0016021, GO:0005634, GO:0005829, GO:0045944, GO:0005764, GO:0005765, GO:0003700, GO:0044212,	membrane, integral component of membrane, nucleus, cytosol, positive regulation of transcription by RNA polymerase II, lysosome, lysosomal membrane, DNA-binding transcription factor activity, transcription regulatory region DNA binding,
ENSMUSG00000001419	Mef2d		Ribo14		0.636632			0.875276	23					176.651	-6.98737	4.37136e-06		285.122	-11.1884	5.62812e-07	GO:0003677, GO:0046983, GO:0000977, GO:0045944, GO:0005634, GO:0005654, GO:0043565, GO:0005515, GO:0005737, GO:0043231, GO:0000790, GO:0007275, GO:0044212, GO:0045893, GO:0035914, GO:0030154, GO:0000976, GO:0000981, GO:0008134, GO:0000978, GO:0006915, GO:0003700, GO:0007399, GO:0042826, GO:0002062, GO:0006355, GO:0042803, GO:0033613, GO:0001228, GO:0046982, GO:0019899, GO:1904707, GO:0001649, GO:…	DNA binding, protein dimerization activity, RNA polymerase II regulatory region sequence-specific DNA binding, positive regulation of transcription by RNA polymerase II, nucleus, nucleoplasm, sequence-specific DNA binding, protein binding, cytoplasm, intracellular membrane-bounded organelle, nuclear chromatin, multicellular organism development, transcription regulatory region DNA binding, positi…
ENSMUSG00000001424	Snd1	RNA10	Ribo12	0.103684	0.280966	0.512067	97	0.568758	255	-0.0456004	73.8162	0.467191	1531.52	433.651	-3.66605	0.00208678	1304.74	302.506	-4.49661	0.00114911	, GO:0003676, GO:0090305, GO:0004518, GO:0031047, GO:0016442, GO:0016787, GO:0005634, GO:0005829, GO:0005515, GO:0005737, GO:0003723, GO:0005739, GO:0004519, GO:0090502, GO:0004521, GO:0010564, GO:0010587, GO:0006401, GO:0042470, GO:1905172, GO:0097433	, nucleic acid binding, nucleic acid phosphodiester bond hydrolysis, nuclease activity, gene silencing by RNA, RISC complex, hydrolase activity, nucleus, cytosol, protein binding, cytoplasm, RNA binding, mitochondrion, endonuclease activity, RNA phosphodiester bond hydrolysis, endonucleolytic, endoribonuclease activity, regulation of cell cycle process, miRNA catabolic process, RNA catabolic proc…
ENSMUSG00000001435	Col18a1	RNA1	Ribo1	0.6258	0.792597	0.630442	290	0.915398	10	-0.161965	560.25	0.429969	577.075	105.721	-1.36752	0.190367	224.149	27.8889	1.74492	0.111594	GO:0005615, GO:0046872, GO:0042802, GO:0005576, GO:0031012, GO:0007155, GO:0005581, GO:0005201, GO:0030198, GO:0008284, GO:0005604, GO:0030020, GO:0062023, GO:0030335, GO:0001886, GO:0001525, GO:2000353, GO:0005515,	extracellular space, metal ion binding, identical protein binding, extracellular region, extracellular matrix, cell adhesion, collagen trimer, extracellular matrix structural constituent, extracellular matrix organization, positive regulation of cell population proliferation, basement membrane, extracellular matrix structural constituent conferring tensile strength, collagen-containing extracellu…
ENSMUSG00000001440	Kpnb1	RNA10	Ribo17	0.157828	0.809328	0.601201	64	0.76253	149	-0.103237	344	0.5	2401.54	362.978	-0.0733244	0.943259	1876.25	381.142	-2.61118	0.025988	GO:0005515, GO:0006886, GO:0008536, GO:0006606, GO:0005623, GO:0005634, GO:0005654, GO:0032991, GO:0005829, GO:0015031, GO:0005737, GO:0031965, GO:0019894, GO:0005643, GO:0044877, GO:0008139, GO:0019904, GO:0090307, GO:0005635, GO:0019899, GO:0061676, GO:0045184, GO:0007080, GO:0030953, GO:0061608, GO:0051879, GO:0071782, GO:0010494, GO:0006610, GO:0007079, GO:0031291, GO:0040001,	protein binding, intracellular protein transport, Ran GTPase binding, protein import into nucleus, cell, nucleus, nucleoplasm, protein-containing complex, cytosol, protein transport, cytoplasm, nuclear membrane, kinesin binding, nuclear pore, protein-containing complex binding, nuclear localization sequence binding, protein domain specific binding, mitotic spindle assembly, nuclear envelope, enzy…
ENSMUSG00000001441	Npepps	RNA17	Ribo7	0.47797	0.0954737	0.63329	191	0.335268	313	0.27621	211	0.5	1139.5	186.685	0.058261	0.954364	1316.17	154.693	3.58082	0.0130031	GO:0008270, GO:0006508, GO:0008237, GO:0046872, GO:0016787, GO:0008233, GO:0004177, GO:0005634, GO:0005829, GO:0005737, GO:0071456, GO:0042277, GO:0070006, GO:0043171,	zinc ion binding, proteolysis, metallopeptidase activity, metal ion binding, hydrolase activity, peptidase activity, aminopeptidase activity, nucleus, cytosol, cytoplasm, cellular response to hypoxia, peptide binding, metalloaminopeptidase activity, peptide catabolic process,
ENSMUSG00000001445	Mrpl10	RNA14	Ribo17	0.212357	0.72865	0.469851	163	0.674445	228	-0.156986	325.958	0.498407	283.545	96.4052	-9.66803	7.77675e-08	318.269	181.739	-15.6545	2.31783e-08	GO:0042254, GO:0005654, GO:0005739, GO:0006412, GO:0005840, GO:0003735, GO:1990904, GO:0005762, GO:0015934	ribosome biogenesis, nucleoplasm, mitochondrion, translation, ribosome, structural constituent of ribosome, ribonucleoprotein complex, mitochondrial large ribosomal subunit, large ribosomal subunit
ENSMUSG00000001467	Cyp51	RNA4	Ribo14	0.0800673	0.483532	0.24243	166	0.532732	236	-0.341922	-1	-1	169.15	37.844	-1.8458	0.0835075	105.082	33.3433	-8.16316	9.86205e-06	GO:0055114, GO:0004497, GO:0020037, GO:0005506, GO:0016705, GO:1900222, GO:0016020, GO:0016021, GO:0046872, GO:0005886, GO:0043231, GO:0016491, GO:0005783, GO:0006629, GO:0008202, GO:0008203, GO:0006694, GO:0005789, GO:0016126, GO:0031090, GO:0016125, GO:0006695, GO:0070988, GO:0042177, GO:0050709, GO:0033488, GO:0008398,	oxidation-reduction process, monooxygenase activity, heme binding, iron ion binding, oxidoreductase activity, acting on paired donors, with incorporation or reduction of molecular oxygen, negative regulation of amyloid-beta clearance, membrane, integral component of membrane, metal ion binding, plasma membrane, intracellular membrane-bounded organelle, oxidoreductase activity, endoplasmic reticul…
ENSMUSG00000001473	Tubb6	RNA17	Ribo12	0.388089	0.34	0.593684	235	0.953416	6	-0.205727	288.119	0.468487	531.09	243.525	-4.35473	0.00114632	277.009	121.887	-18.3833	3.49224e-07	GO:0005525, GO:0007017, GO:0005874, GO:0003924, GO:0005200, GO:0000226, GO:0005737, GO:0000166, GO:0005856, GO:0007010, GO:0000278,	GTP binding, microtubule-based process, microtubule, GTPase activity, structural constituent of cytoskeleton, microtubule cytoskeleton organization, cytoplasm, nucleotide binding, cytoskeleton, cytoskeleton organization, mitotic cell cycle,
ENSMUSG00000001493	Meox1	RNA1	Ribo4	0.603526	0.161098	0.612899	318	0.132172	632	0.66625	371.656	0.499538	291.74	75.5081	-1.10067	0.288392	57.7071	17.3868	-1.64389	0.131227	GO:0003677, GO:0006355, GO:0003700, GO:0043565, GO:0045944, GO:0005634, GO:0005737, GO:0007275, GO:0003682, GO:0000978, GO:0001228, GO:0060218, GO:0071837, GO:0061056, GO:0001757, GO:0061053	DNA binding, regulation of transcription, DNA-templated, DNA-binding transcription factor activity, sequence-specific DNA binding, positive regulation of transcription by RNA polymerase II, nucleus, cytoplasm, multicellular organism development, chromatin binding, RNA polymerase II cis-regulatory region sequence-specific DNA binding, DNA-binding transcription activator activity, RNA polymerase II…
ENSMUSG00000001504	Irx2	RNA17	Ribo14	0.233437	0.522269	0.32993	793	0.664592	122	-0.304133	194.831	0.489526	55.876	15.3877	-3.22512	0.00566484	69.4909	25.648	-8.34727	0.000256296	GO:0003677, GO:0006355, GO:0005634, GO:0043565, GO:0000122, GO:0001227, GO:0001656, GO:0072086, GO:0072272,	DNA binding, regulation of transcription, DNA-templated, nucleus, sequence-specific DNA binding, negative regulation of transcription by RNA polymerase II, DNA-binding transcription repressor activity, RNA polymerase II-specific, metanephros development, specification of loop of Henle identity, proximal/distal pattern formation involved in metanephric nephron development,
ENSMUSG00000001506	Col1a1	RNA1	Ribo1	0.337757	0.528607	0.30685	949	0.561554	318	-0.262466	254.248	0.445268	13303.4	4977.6	-2.98211	0.00880183	2163.65	485.19	-1.85056	0.093959	GO:0005515, GO:0005201, GO:0005615, GO:0046872, GO:0005794, GO:0005737, GO:0042802, GO:0005576, GO:0005783, GO:0005581, GO:0031012, GO:0001501, GO:0045893, GO:0048705, GO:0060325, GO:0007605, GO:0030141, GO:0030198, GO:0030199, GO:0001568, GO:0043589, GO:0030020, GO:0062023, GO:0048706, GO:0090263, GO:0015031, GO:0002020, GO:0038063, GO:0071230, GO:0010812, GO:0030335, GO:0001957, GO:0007601, GO:…	protein binding, extracellular matrix structural constituent, extracellular space, metal ion binding, Golgi apparatus, cytoplasm, identical protein binding, extracellular region, endoplasmic reticulum, collagen trimer, extracellular matrix, skeletal system development, positive regulation of transcription, DNA-templated, skeletal system morphogenesis, face morphogenesis, sensory perception of sou…
ENSMUSG00000001507	Itga3		Ribo2		0.215748			0.449075	295					48.332	-0.925966	0.369122		33.7744	0.374968	0.715514	GO:0007155, GO:0008305, GO:0016020, GO:0016021, GO:0009897, GO:0071944, GO:0005886, GO:0048471, GO:0009986, GO:0005515, GO:0030054, GO:0046982, GO:0042995, GO:0030426, GO:0010628, GO:0072006, GO:0007229, GO:0044877, GO:0016323, GO:0045202, GO:0007613, GO:0005178, GO:0031527, GO:0019904, GO:0010976, GO:0010811, GO:0005518, GO:0017015, GO:0043235, GO:0031345, GO:0060076, GO:0001764, GO:0002020, GO:…	cell adhesion, integrin complex, membrane, integral component of membrane, external side of plasma membrane, cell periphery, plasma membrane, perinuclear region of cytoplasm, cell surface, protein binding, cell junction, protein heterodimerization activity, cell projection, growth cone, positive regulation of gene expression, nephron development, integrin-mediated signaling pathway, protein-conta…
ENSMUSG00000001508	Sgca	RNA1	Ribo4	0.0711966	0.244165	0.0639068	1559	0.356597	402	-0.74663	-1	-1	963.338	370.973	-11.164	4.94437e-08	1167.9	525.402	-21.7329	4.35784e-09	GO:0016020, GO:0005509, GO:0016012, GO:0016021, GO:0005886, GO:0005737, GO:0005856, GO:0005911, GO:0042383, GO:0005887, GO:0045121, GO:0061024, GO:0016011, GO:0014894, GO:0043403	membrane, calcium ion binding, sarcoglycan complex, integral component of membrane, plasma membrane, cytoplasm, cytoskeleton, cell-cell junction, sarcolemma, integral component of plasma membrane, membrane raft, membrane organization, dystroglycan complex, response to denervation involved in regulation of muscle adaptation, skeletal muscle tissue regeneration
ENSMUSG00000001518	Itfg2	RNA1	Ribo1	0.370896	0.559519	0.338998	870	0.602679	261	-0.249888	324.227	0.44969	120	38.918	-3.30184	0.0105308	102.991	23.4733	-2.47371	0.0328954	GO:0016020, GO:0003674, GO:0005654, GO:0005829, GO:0005764, GO:0005765, GO:1904262, GO:0034198, GO:0042149, GO:0140007, GO:0002314, , GO:0005515	membrane, molecular_function, nucleoplasm, cytosol, lysosome, lysosomal membrane, negative regulation of TORC1 signaling, cellular response to amino acid starvation, cellular response to glucose starvation, KICSTOR complex, germinal center B cell differentiation, , protein binding
ENSMUSG00000001521	Tulp3		Ribo1		0.225966			0.259893	746					26.0258	-6.04872	2.99373e-05		19.1873	-1.57202	0.147021	GO:0016020, GO:0005886, GO:0005634, GO:0005654, GO:0005737, GO:0007275, GO:0042995, GO:0005576, GO:0005730, GO:0044877, GO:0007420, GO:0009952, GO:0001664, GO:0005929, GO:0005930, GO:0019899, GO:0060348, GO:0001843, GO:0021915, GO:0048702, GO:0060173, GO:0008277, GO:0097731, GO:0001841, GO:0042733, GO:0097546, GO:0035091, GO:0008589, GO:0031076, GO:0061512, GO:0021904, GO:0021914, GO:0021953, GO:…	membrane, plasma membrane, nucleus, nucleoplasm, cytoplasm, multicellular organism development, cell projection, extracellular region, nucleolus, protein-containing complex binding, brain development, anterior/posterior pattern specification, G protein-coupled receptor binding, cilium, axoneme, enzyme binding, bone development, neural tube closure, neural tube development, embryonic neurocranium …
ENSMUSG00000001524	Gtf2h4	RNA15	Ribo10	0.158624	0.236192	0.134718	1090	0.851825	13	-0.800924	72	0.5	168.898	40.4589	-3.29182	0.00534865	140.171	34.5542	-3.25179	0.021943	GO:0006289, GO:0001671, GO:0000439, GO:0005634, GO:0006468, GO:0006281, GO:0006974, GO:0016607, GO:0032781, GO:0008094, GO:0006366, GO:0016251, GO:0005669, GO:0004672, GO:0003690, GO:0008353, GO:0005675, GO:0070816, GO:0000438,	nucleotide-excision repair, ATPase activator activity, transcription factor TFIIH core complex, nucleus, protein phosphorylation, DNA repair, cellular response to DNA damage stimulus, nuclear speck, positive regulation of ATPase activity, DNA-dependent ATPase activity, transcription by RNA polymerase II, RNA polymerase II general transcription initiation factor activity, transcription factor TFII…
ENSMUSG00000001525	Tubb5	RNA17	Ribo12	0.41721	0.320986	0.578739	262	0.784554	65	-0.13214	251.146	0.468555	2502.31	794.509	-2.22225	0.048175	1294.06	351.202	-4.31014	0.00153673	GO:0005525, GO:0007017, GO:0005874, GO:0003924, GO:0005200, GO:0000226, GO:0005634, GO:0032991, GO:0005737, GO:0000166, GO:0005856, GO:0044877, GO:0044297, GO:0019904, GO:0045121, GO:0005829, GO:0031625, GO:0051225, GO:0000278, GO:0036464, GO:0032794, GO:0050807, GO:0042288, GO:0005641, GO:0009987, GO:0045298, , GO:0007010	GTP binding, microtubule-based process, microtubule, GTPase activity, structural constituent of cytoskeleton, microtubule cytoskeleton organization, nucleus, protein-containing complex, cytoplasm, nucleotide binding, cytoskeleton, protein-containing complex binding, cell body, protein domain specific binding, membrane raft, cytosol, ubiquitin protein ligase binding, spindle assembly, mitotic cell…
ENSMUSG00000001542	Ell2	RNA15	Ribo14	0.615359	0.322124	0.610485	323	0.329719	435	0.267531	319.404	0.485416	203.982	15.8423	6.3173	1.38094e-05	448.409	34.7258	4.43398	0.0016377	GO:0006368, GO:0008023, GO:0005634, GO:0005654, GO:0032968, GO:0042795,	transcription elongation from RNA polymerase II promoter, transcription elongation factor complex, nucleus, nucleoplasm, positive regulation of transcription elongation from RNA polymerase II promoter, snRNA transcription by RNA polymerase II,
ENSMUSG00000001552	Jup		Ribo10		0.276169			0.888523	8					1738.67	-8.33058	5.21137e-07		1347.8	-9.62186	4.92725e-06	, GO:0005515, GO:0005198, GO:0007155, GO:0045296, GO:0045294, GO:0002159, GO:0016342, GO:0016020, GO:0005634, GO:0005829, GO:0005737, GO:0005886, GO:0030054, GO:0005856, GO:0098609, GO:0005911, GO:0045944, GO:0016328, GO:0016477, GO:0044877, GO:0019901, GO:0030018, GO:0001954, GO:0072659, GO:0051091, GO:0005912, GO:0015629, GO:0019903, GO:0050839, GO:0003713, GO:0050982, GO:0009898, GO:0014704, G…	, protein binding, structural molecule activity, cell adhesion, cadherin binding, alpha-catenin binding, desmosome assembly, catenin complex, membrane, nucleus, cytosol, cytoplasm, plasma membrane, cell junction, cytoskeleton, cell-cell adhesion, cell-cell junction, positive regulation of transcription by RNA polymerase II, lateral plasma membrane, cell migration, protein-containing complex bindi…
ENSMUSG00000001555	Fkbp10	RNA9	Ribo3	0.0706359	0.165153	0.816191	16	0.489403	93	0.222126	12	0.5	478.58	159.624	-3.28918	0.00496787	286.317	76.6881	-3.58154	0.00591649	GO:0005509, GO:0003755, GO:0046872, GO:0005829, GO:0005515, GO:0016853, GO:0016020, GO:0005783, GO:0005788, GO:0000413, GO:0005528, GO:0018208,	calcium ion binding, peptidyl-prolyl cis-trans isomerase activity, metal ion binding, cytosol, protein binding, isomerase activity, membrane, endoplasmic reticulum, endoplasmic reticulum lumen, protein peptidyl-prolyl isomerization, FK506 binding, peptidyl-proline modification,
ENSMUSG00000001569	Nom1	RNA11	Ribo1	0.212219	0.205584	0.548052	39	0.206684	823	0.423515	17.5	0.5	303.457	43.9328	1.41285	0.178113	330.387	44.0869	4.04835	0.00232973	GO:0005515, GO:0003723, GO:0005634, GO:0005730, GO:0048820, GO:0042274,	protein binding, RNA binding, nucleus, nucleolus, hair follicle maturation, ribosomal small subunit biogenesis,
ENSMUSG00000001604	Tcea3	RNA3	Ribo1	0.22981	0.352481	0.324592	361	0.313094	668	0.0156637	119.584	0.494147	819.03	141.374	-0.225852	0.824176	876.153	201.082	-1.96508	0.0777778	, GO:0008270, GO:0006355, GO:0005634, GO:0006351, GO:0003676, GO:0046872, GO:0003677	, zinc ion binding, regulation of transcription, DNA-templated, nucleus, transcription, DNA-templated, nucleic acid binding, metal ion binding, DNA binding
ENSMUSG00000001627	Ifrd1	RNA12	Ribo17	0.167892	0.210479	0.527586	41	0.233908	687	0.353248	51.5	0.5	599.388	23.8397	10.6603	1.12039e-08	778.587	31.948	6.49563	6.93376e-05	GO:0005634, GO:0005737, GO:0007275, GO:0045944, GO:0030154, GO:0006357, GO:0051091, GO:0030517, GO:0043403, GO:0042692, GO:0014706, GO:0048671, GO:0061629,	nucleus, cytoplasm, multicellular organism development, positive regulation of transcription by RNA polymerase II, cell differentiation, regulation of transcription by RNA polymerase II, positive regulation of DNA-binding transcription factor activity, negative regulation of axon extension, skeletal muscle tissue regeneration, muscle cell differentiation, striated muscle tissue development, negat…
ENSMUSG00000001632	Brpf1	RNA17	Ribo12	0.45424	0.0822941	0.58526	248	0.0447433	712	1.11662	172.5	0.501453	420.631	28.9647	13.8051	1.51841e-09	479.956	33.3881	5.6445	0.00200505	GO:0005515, GO:0003676, GO:0046872, GO:0003677, GO:0005634, GO:0005829, GO:0005737, GO:0005886, GO:0045893, GO:0006325, GO:0001570, GO:0043966, GO:0070776, GO:0000123, GO:0044154, GO:0001841, GO:0035726, GO:0043972, GO:0048145, GO:0043994,	protein binding, nucleic acid binding, metal ion binding, DNA binding, nucleus, cytosol, cytoplasm, plasma membrane, positive regulation of transcription, DNA-templated, chromatin organization, vasculogenesis, histone H3 acetylation, MOZ/MORF histone acetyltransferase complex, histone acetyltransferase complex, histone H3-K14 acetylation, neural tube formation, common myeloid progenitor cell prol…
ENSMUSG00000001642	Akr1b3	RNA7	Ribo17	0.0390848	0.784084	0.104401	197	0.726824	174	-0.842723	-1	-1	138.965	12.5138	3.39032	0.00483139	177.216	32.2873	-0.100714	0.921768	, GO:0055114, GO:0016491, GO:0005615, GO:0005654, GO:0048471, GO:0005829, GO:0005737, GO:0010033, GO:0003091, GO:0004032, GO:0008106, GO:0043066, GO:0042572, GO:0070301, GO:0052650, GO:0048661, GO:0001894, GO:0072205, GO:0002070, GO:0001523, GO:0043220, GO:0046427, GO:0042629, GO:0001758, GO:0097454, GO:0071475, GO:0072061, GO:0018931, GO:0032838, GO:0042415, GO:0005996, GO:0006061, GO:0009414, G…	, oxidation-reduction process, oxidoreductase activity, extracellular space, nucleoplasm, perinuclear region of cytoplasm, cytosol, cytoplasm, response to organic substance, renal water homeostasis, alditol:NADP+ 1-oxidoreductase activity, alcohol dehydrogenase (NADP+) activity, negative regulation of apoptotic process, retinol metabolic process, cellular response to hydrogen peroxide, NADP-retin…
ENSMUSG00000001663	Gstt1		Ribo7		0.0666348			0.13389	500					24.8105	-2.63858	0.0186112		47.9749	-9.89621	1.74893e-06	GO:0005515, GO:0016740, GO:0005634, GO:0005829, GO:0005737, GO:0004364, GO:0098869, GO:0004602, GO:0006749, GO:0006304, GO:0018900, GO:0047651, GO:0007568, GO:0009751, GO:0010269, GO:0014070, GO:0033197, GO:0042493	protein binding, transferase activity, nucleus, cytosol, cytoplasm, glutathione transferase activity, cellular oxidant detoxification, glutathione peroxidase activity, glutathione metabolic process, DNA modification, dichloromethane metabolic process, alkylhalidase activity, aging, response to salicylic acid, response to selenium ion, response to organic cyclic compound, response to vitamin E, re…
ENSMUSG00000001666	Ddt	RNA7	Ribo16	0.0639165	0.267102	0.160363	171	0.35498	570	-0.345098	-1	-1	61.6723	54.8415	-11.2588	1.02793e-08	99.6918	117.186	-15.2652	2.9541e-08	, GO:0050729, GO:0005615, GO:0005737, GO:0016829, GO:0032760, GO:0070374, GO:0010760, GO:0002020, GO:0005126, GO:0033981, GO:0050178, GO:0042438	, positive regulation of inflammatory response, extracellular space, cytoplasm, lyase activity, positive regulation of tumor necrosis factor production, positive regulation of ERK1 and ERK2 cascade, negative regulation of macrophage chemotaxis, protease binding, cytokine receptor binding, D-dopachrome decarboxylase activity, phenylpyruvate tautomerase activity, melanin biosynthetic process
ENSMUSG00000001687	Ubl3	RNA15	Ribo16	0.292529	0.279411	0.304603	793	0.367845	551	-0.0819308	175.109	0.470722	310.58	46.2932	0.734794	0.473098	368.298	84.4174	-5.97319	0.000136923	GO:0005515, GO:0016020, GO:0003674, GO:0005886, GO:0008150,	protein binding, membrane, molecular_function, plasma membrane, biological_process,
ENSMUSG00000001700	Gramd3	RNA15	Ribo17	0.326404	0.479631	0.355134	723	0.43685	476	-0.0899403	249.161	0.460557	184.83	17.1415	5.93886	2.07962e-05	230.658	29.572	1.62682	0.158925	GO:0016020, GO:0016021, GO:0042802, GO:0005881, GO:0008150,	membrane, integral component of membrane, identical protein binding, cytoplasmic microtubule, biological_process,
ENSMUSG00000001707	Eef1e1	RNA17	Ribo14	0.303043	0.635378	0.417708	558	0.818755	38	-0.292281	272.604	0.481633	92.8164	31.3652	-3.82569	0.00165405	73.1638	43.0898	-9.83194	1.8563e-06	GO:0017101, GO:0043517, GO:0005634, GO:0005654, GO:0005829, GO:0005737, GO:0006412, GO:0005515, GO:0005730, GO:0008285, GO:1990830, GO:0043065, GO:2001235, GO:2000774,	aminoacyl-tRNA synthetase multienzyme complex, positive regulation of DNA damage response, signal transduction by p53 class mediator, nucleus, nucleoplasm, cytosol, cytoplasm, translation, protein binding, nucleolus, negative regulation of cell population proliferation, cellular response to leukemia inhibitory factor, positive regulation of apoptotic process, positive regulation of apoptotic sign…
ENSMUSG00000001729	Akt1	RNA15	Ribo14	0.202582	0.140246	0.191616	979	0.151271	577	0.102677	6	0.545455	1937.38	156.743	10.0648	4.58977e-08	1725.31	180.58	7.4124	2.28211e-05	GO:0005524, GO:0006468, GO:0004674, GO:0004672, GO:0043491, GO:0010629, GO:0010628, GO:0016020, GO:0016740, GO:0005886, GO:0005634, GO:0005654, GO:0032991, GO:0005829, GO:0015630, GO:0005515, GO:0005737, GO:0000166, GO:0010033, GO:0042802, GO:0042803, GO:0035556, GO:0007275, GO:0045944, GO:0005911, GO:0016301, GO:0016310, GO:0005516, GO:0045893, GO:0005975, GO:0001934, GO:0032091, GO:0006954, GO:…	ATP binding, protein phosphorylation, protein serine/threonine kinase activity, protein kinase activity, protein kinase B signaling, negative regulation of gene expression, positive regulation of gene expression, membrane, transferase activity, plasma membrane, nucleus, nucleoplasm, protein-containing complex, cytosol, microtubule cytoskeleton, protein binding, cytoplasm, nucleotide binding, resp…
ENSMUSG00000001741	Il16	RNA1	Ribo1	0.709234	0.515521	0.717425	167	0.492841	416	0.16307	509.083	0.430696	229.101	21.0072	5.26417	0.000119718	168.619	9.07897	5.12969	0.000444377	GO:0005515, GO:0005125, GO:0007165, GO:0005634, GO:0005829, GO:0005737, GO:0005886, GO:0005576, GO:0005615, GO:0006935, GO:0016607, GO:0062023, GO:0051924, GO:0090543, GO:0030595, GO:0050930, GO:0042609, GO:0050717, GO:0050729, GO:2000778, GO:2001184,	protein binding, cytokine activity, signal transduction, nucleus, cytosol, cytoplasm, plasma membrane, extracellular region, extracellular space, chemotaxis, nuclear speck, collagen-containing extracellular matrix, regulation of calcium ion transport, Flemming body, leukocyte chemotaxis, induction of positive chemotaxis, CD4 receptor binding, positive regulation of interleukin-1 alpha secretion, …
ENSMUSG00000001750	Tcirg1	RNA4	Ribo10	0.157868	0.240809	0.465611	84	0.616216	102	-0.12171	37	0.5	275.201	31.5026	2.35358	0.0326499	168.675	8.72883	6.0119	0.000199567	, GO:0015078, GO:1902600, GO:0033179, GO:0000220, GO:0005623, GO:0016020, GO:0016021, GO:0005886, GO:0016064, GO:0005634, GO:0010468, GO:0005515, GO:0006811, GO:0016324, GO:0071345, GO:0006954, GO:0005739, GO:0001503, GO:0045851, GO:0006915, GO:0000045, GO:0005770, GO:0033365, GO:0006874, GO:0002158, GO:0002377, GO:0006914, GO:0007039, GO:0010155, GO:0010272, GO:0010467, GO:0016236, GO:0021554, G…	, proton transmembrane transporter activity, proton transmembrane transport, proton-transporting V-type ATPase, V0 domain, vacuolar proton-transporting V-type ATPase, V0 domain, cell, membrane, integral component of membrane, plasma membrane, immunoglobulin mediated immune response, nucleus, regulation of gene expression, protein binding, ion transport, apical plasma membrane, cellular response t…
ENSMUSG00000001751	Naglu	RNA3	Ribo2	0.564369	0.547924	0.848566	20	0.884306	17	-0.0179167	280.165	0.470865	286.213	84.4399	-5.20815	0.000106087	143.037	35.0339	-3.61146	0.00564644	GO:0045475, GO:0070062, GO:0007040, GO:0021680, GO:0042474, GO:0046548, GO:0060119,	locomotor rhythm, extracellular exosome, lysosome organization, cerebellar Purkinje cell layer development, middle ear morphogenesis, retinal rod cell development, inner ear receptor cell development,
ENSMUSG00000001755	Coasy	RNA3	Ribo2	0.42864	0.131356	0.616691	118	0.179029	599	0.537143	102	0.502463	192.466	37.2475	-1.2051	0.264929	155.897	30.4109	-2.18553	0.0537405	GO:0005524, GO:0003824, GO:0009058, GO:0004140, GO:0015937, GO:0016740, GO:0008152, GO:0005737, GO:0000166, GO:0005739, GO:0016301, GO:0016310, GO:0005759, GO:0016779, GO:0004595,	ATP binding, catalytic activity, biosynthetic process, dephospho-CoA kinase activity, coenzyme A biosynthetic process, transferase activity, metabolic process, cytoplasm, nucleotide binding, mitochondrion, kinase activity, phosphorylation, mitochondrial matrix, nucleotidyltransferase activity, pantetheine-phosphate adenylyltransferase activity,
ENSMUSG00000001767	Crnkl1	RNA15	Ribo17	0.747061	0.831216	0.63836	280	0.881882	52	-0.140345	520.757	0.450872	343.742	67.3231	-3.74083	0.00247022	450.475	105.637	-5.00272	0.000535186	GO:0005515, GO:0006396, GO:0005634, GO:0003723, GO:0006397, GO:0008380, GO:0016607, GO:0000974, GO:0071013, GO:0071014, GO:0000398, GO:0005681, GO:0000245, GO:0071007,	protein binding, RNA processing, nucleus, RNA binding, mRNA processing, RNA splicing, nuclear speck, Prp19 complex, catalytic step 2 spliceosome, post-mRNA release spliceosomal complex, mRNA splicing, via spliceosome, spliceosomal complex, spliceosomal complex assembly, U2-type catalytic step 2 spliceosome,
ENSMUSG00000001774	Chordc1	RNA15	Ribo16	0.542463	0.555765	0.532872	450	0.758909	66	-0.153567	467.73	0.461728	315.011	65.0421	-1.79433	0.0943775	360.559	98.1854	-2.17536	0.0780306	GO:0046872, GO:0005515, GO:0008270, GO:0005524, GO:2000299, GO:0051879, GO:0043531, GO:0061077, GO:1900034, GO:0010824, GO:0051298,	metal ion binding, protein binding, zinc ion binding, ATP binding, negative regulation of Rho-dependent protein serine/threonine kinase activity, Hsp90 protein binding, ADP binding, chaperone-mediated protein folding, regulation of cellular response to heat, regulation of centrosome duplication, centrosome duplication,
ENSMUSG00000001783	Rtcb		Ribo6		0.121826			0.361313	88					157.426	-3.33568	0.00451604		150.259	-4.29108	0.00158352	GO:0006396, GO:0008452, GO:0006388, GO:0072669, GO:0003972, GO:0046872, GO:0005634, GO:0005654, GO:0005829, GO:0005737, GO:0043231, GO:0000166, GO:0005525, GO:0016874, GO:0001701, GO:0008033, GO:0005789, GO:0017166, GO:0005635, GO:0001890, GO:0016886, GO:0000971,	RNA processing, RNA ligase activity, tRNA splicing, via endonucleolytic cleavage and ligation, tRNA-splicing ligase complex, RNA ligase (ATP) activity, metal ion binding, nucleus, nucleoplasm, cytosol, cytoplasm, intracellular membrane-bounded organelle, nucleotide binding, GTP binding, ligase activity, in utero embryonic development, tRNA processing, endoplasmic reticulum membrane, vinculin bind…
ENSMUSG00000001785	Pwp1	RNA11	Ribo1	0.18351	0.218888	0.764632	12	0.26469	735	0.460714	88.5	0.5	221.118	59.2083	-7.13381	7.65851e-06	226.076	54.3266	-3.71539	0.00400558	, GO:0005515, GO:0005634, GO:0005794, GO:0005694, GO:0005730, GO:0042254, GO:0034773, GO:2000738, GO:1901838, GO:0033140, GO:1990889	, protein binding, nucleus, Golgi apparatus, chromosome, nucleolus, ribosome biogenesis, histone H4-K20 trimethylation, positive regulation of stem cell differentiation, positive regulation of transcription of nucleolar large rRNA by RNA polymerase I, negative regulation of peptidyl-serine phosphorylation of STAT protein, H4K20me3 modified histone binding
ENSMUSG00000001786	Fbxo7	RNA2	Ribo1	0.236945	0.29373	0.448039	75	0.327604	646	0.135967	102.5	0.5	221.029	41.7427	-6.18177	2.38666e-05	204.917	34.3066	-0.941678	0.370945	GO:0005515, GO:0005634, GO:0005654, GO:0032991, GO:0005829, GO:0005737, GO:0046982, GO:0005739, GO:0016567, GO:2000134, GO:0019901, GO:0045736, GO:0006511, GO:0000151, GO:0043130, GO:0010975, GO:1903204, GO:0031647, GO:0000422, GO:0031625, GO:0006626, GO:1901215, GO:1903599, GO:0040012, GO:1990756, GO:1903208, GO:0019005, GO:1990037, GO:0045620, GO:0097409, GO:0097414, GO:0097462, GO:1990038,	protein binding, nucleus, nucleoplasm, protein-containing complex, cytosol, cytoplasm, protein heterodimerization activity, mitochondrion, protein ubiquitination, negative regulation of G1/S transition of mitotic cell cycle, protein kinase binding, negative regulation of cyclin-dependent protein serine/threonine kinase activity, ubiquitin-dependent protein catabolic process, ubiquitin ligase comp…
ENSMUSG00000001794	Capns1	RNA15	Ribo16	0.074798	0.473734	0.072389	1215	0.621367	188	-0.933675	-1	-1	1230.69	627.155	-23.1309	3.79928e-13	1227.18	962.765	-28.3869	3.66182e-07	, GO:0005509, GO:0006508, GO:0004198, GO:0005829, GO:0016020	, calcium ion binding, proteolysis, calcium-dependent cysteine-type endopeptidase activity, cytosol, membrane
ENSMUSG00000001829	Clpb	RNA2	Ribo1	0.0695877	0.102123	0.352857	89	0.0800834	955	0.644057	-1	-1	807.041	211.168	-6.75609	6.45705e-06	849.77	237.223	-10.1634	1.36981e-06	, GO:0005524, GO:0005515, GO:0016787, GO:0000166, GO:0005739, GO:0034605, GO:0016887	, ATP binding, protein binding, hydrolase activity, nucleotide binding, mitochondrion, cellular response to heat, ATPase activity
ENSMUSG00000001833	Sept7	RNA10	Ribo16	0.0353914	0.454052	0.0856447	389	0.636256	177	-0.870931	-1	-1	1727.58	326.237	-0.265662	0.79689	1539.76	391.882	-3.94212	0.00276538	GO:0005525, GO:0031105, GO:0000166,	GTP binding, septin complex, nucleotide binding,
ENSMUSG00000001847	Rac1	RNA17	Ribo14	0.374567	0.192326	0.405078	587	0.186727	548	0.33633	82	0.5	532.588	362.139	-22.5044	2.16052e-12	541.25	429.979	-16.0588	1.8123e-08	GO:0005525, GO:0003924, GO:0007264, GO:0016020, GO:0005886, GO:0048873, GO:0016787, GO:0005634, GO:0005829, GO:0005515, GO:0005737, GO:0000166, GO:0007163, GO:0005938, GO:0031410, GO:0001764, GO:0042995, GO:0007015, GO:0003382, GO:0030027, GO:0043231, GO:0007186, GO:0001934, GO:0008361, GO:0016477, GO:0044877, GO:0019901, GO:0000139, GO:0055038, GO:0030036, GO:0072659, GO:0048813, GO:0000242, GO:…	GTP binding, GTPase activity, small GTPase mediated signal transduction, membrane, plasma membrane, homeostasis of number of cells within a tissue, hydrolase activity, nucleus, cytosol, protein binding, cytoplasm, nucleotide binding, establishment or maintenance of cell polarity, cell cortex, cytoplasmic vesicle, neuron migration, cell projection, actin filament organization, epithelial cell morp…
ENSMUSG00000001855	Nup214	RNA17	Ribo12	0.395484	0.182157	0.492791	412	0.392361	416	0.0989769	148.5	0.5	540.638	67.353	3.68664	0.00219843	607.13	53.0596	7.28563	2.64545e-05	GO:0005515, GO:0005634, GO:0015031, GO:0051028, GO:0017056, GO:0008139, GO:0006405, GO:0006606, GO:0005643, GO:0000278, GO:0005635, GO:0051726, GO:0006611, GO:0006406, GO:0046822, GO:0005049, GO:1990876,	protein binding, nucleus, protein transport, mRNA transport, structural constituent of nuclear pore, nuclear localization sequence binding, RNA export from nucleus, protein import into nucleus, nuclear pore, mitotic cell cycle, nuclear envelope, regulation of cell cycle, protein export from nucleus, mRNA export from nucleus, regulation of nucleocytoplasmic transport, nuclear export signal recepto…
ENSMUSG00000001891	Ugp2	RNA14	Ribo7	0.0802344	0.418248	0.26488	310	0.895923	9	-0.529221	-1	-1	3530.2	524.661	1.04008	0.324849	3852.26	647.175	0.243361	0.817085	GO:0070569, GO:0003983, GO:0006011, GO:0016740, GO:0046872, GO:0005737, GO:0042802, GO:0016779, GO:0005536, GO:0019255, GO:0032557, GO:0005977,	uridylyltransferase activity, UTP:glucose-1-phosphate uridylyltransferase activity, UDP-glucose metabolic process, transferase activity, metal ion binding, cytoplasm, identical protein binding, nucleotidyltransferase activity, glucose binding, glucose 1-phosphate metabolic process, pyrimidine ribonucleotide binding, glycogen metabolic process,
ENSMUSG00000001909	Trmt1	RNA3	Ribo14	0.232306	0.242789	0.408752	268	0.333834	432	0.0879297	90.5	0.5	455.206	25.5142	9.00156	1.95714e-07	397.716	30.902	10.0549	1.51173e-06	, GO:0003723, GO:0008033, GO:0004809, GO:0016740, GO:0030488, GO:0008168, GO:0032259, GO:0000049, GO:0046872	, RNA binding, tRNA processing, tRNA (guanine-N2-)-methyltransferase activity, transferase activity, tRNA methylation, methyltransferase activity, methylation, tRNA binding, metal ion binding
ENSMUSG00000001910	Nacc1	RNA16	Ribo17	0.220193	0.519256	0.46128	89	0.50968	400	-0.0433323	223	0.5	186.462	19.8804	4.75461	0.000307767	167.038	27.9421	0.460987	0.655745	GO:0005515, GO:0005634, GO:0005654, GO:0005737, GO:0043231, GO:0030054, GO:0045892, GO:0008284,	protein binding, nucleus, nucleoplasm, cytoplasm, intracellular membrane-bounded organelle, cell junction, negative regulation of transcription, DNA-templated, positive regulation of cell population proliferation,
ENSMUSG00000001911	Nfix	RNA1	Ribo15	0.313774	0.117175	0.311011	943	0.493349	46	-0.200379	113.5	0.5	1191.43	189.792	-0.969639	0.347603	1095.46	315.293	-6.45369	7.3134e-05	, GO:0006355, GO:0005634, GO:0003700, GO:0003677, GO:0006260, GO:0000122, GO:0045944, GO:0000981, GO:0001228, GO:0000977, GO:0021549, GO:0021680, GO:0048708, GO:0021707	, regulation of transcription, DNA-templated, nucleus, DNA-binding transcription factor activity, DNA binding, DNA replication, negative regulation of transcription by RNA polymerase II, positive regulation of transcription by RNA polymerase II, DNA-binding transcription factor activity, RNA polymerase II-specific, DNA-binding transcription activator activity, RNA polymerase II-specific, RNA poly…
ENSMUSG00000001918	Slc1a5	RNA1	Ribo1	0.155251	0.551126	0.145303	1360	0.589065	284	-0.60789	261.001	0.499046	273.991	67.079	-1.4996	0.15447	226.677	25.945	2.1786	0.0543741	GO:0016021, GO:0015293, GO:0016020, GO:0015186, GO:0015194, GO:0006868, GO:0010585, GO:0015825, GO:0070207, GO:1903803, GO:0005886,	integral component of membrane, symporter activity, membrane, L-glutamine transmembrane transporter activity, L-serine transmembrane transporter activity, glutamine transport, glutamine secretion, L-serine transport, protein homotrimerization, L-glutamine import across plasma membrane, plasma membrane,
ENSMUSG00000001942	Siae	RNA1	Ribo5	0.276567	0.229877	0.290013	987	0.514483	37	-0.248954	118.521	0.497986	150.81	32.1794	-2.35053	0.0319025	145.329	30.0033	-2.38722	0.0381391	GO:0001681, , GO:0016787, GO:0005737, GO:0005764, GO:0052689, GO:0002682, GO:0005975	sialate O-acetylesterase activity, , hydrolase activity, cytoplasm, lysosome, carboxylic ester hydrolase activity, regulation of immune system process, carbohydrate metabolic process
ENSMUSG00000001946	Esam	RNA2	Ribo1	0.328429	0.491242	0.923892	6	0.484714	426	0.280136	218.059	0.495588	715.746	183.347	-5.94654	4.85144e-05	700.353	133.336	-0.131788	0.897766	GO:0098609, GO:0016020, GO:0016021, GO:0005886, GO:0032991, GO:0030054, GO:0005911, GO:0007155, GO:0007156, GO:0034613, GO:0070830, GO:0005923, GO:0030833, GO:0005912, GO:2000249, GO:0098632, GO:0016338,	cell-cell adhesion, membrane, integral component of membrane, plasma membrane, protein-containing complex, cell junction, cell-cell junction, cell adhesion, homophilic cell adhesion via plasma membrane adhesion molecules, cellular protein localization, bicellular tight junction assembly, bicellular tight junction, regulation of actin filament polymerization, adherens junction, regulation of actin…
ENSMUSG00000001962	Fam50a		Ribo17		0.786168			0.658239	246					58.5318	-7.55821	1.72095e-06		86.0504	-10.4541	2.46954e-06	GO:0005634, GO:0005654, GO:0006325,	nucleus, nucleoplasm, chromatin organization,
ENSMUSG00000001964	Emd	RNA15	Ribo14	0.869067	0.428081	0.919331	17	0.567713	210	0.209343	519.154	0.482485	208.979	126.698	-9.63149	8.17035e-08	404.33	192.64	-6.9208	4.08958e-05	GO:0005635, GO:0016020, GO:0016021, GO:0005634, GO:0005654, GO:0005737, GO:0003779, GO:0005783, GO:0031965, GO:0005515, GO:0005874, GO:0035914, GO:0090090, GO:0005819, GO:0031616, GO:0032541, GO:0005637, GO:0048487, GO:0046827, GO:0048147, GO:0060828, GO:0071363, GO:0005640, GO:0005652,	nuclear envelope, membrane, integral component of membrane, nucleus, nucleoplasm, cytoplasm, actin binding, endoplasmic reticulum, nuclear membrane, protein binding, microtubule, skeletal muscle cell differentiation, negative regulation of canonical Wnt signaling pathway, spindle, spindle pole centrosome, cortical endoplasmic reticulum, nuclear inner membrane, beta-tubulin binding, positive regul…
ENSMUSG00000001983	Taco1	RNA15	Ribo17	0.374978	0.749768	0.435148	592	0.712664	187	-0.214248	395.638	0.461654	426.001	156.187	-14.1948	1.0537e-09	609.948	296.506	-8.46675	7.14153e-06	GO:0005515, GO:0005739, GO:0003729, GO:0070129, GO:0006417, GO:0033617, GO:1904959, GO:0061743, GO:0019843, GO:0097177	protein binding, mitochondrion, mRNA binding, regulation of mitochondrial translation, regulation of translation, mitochondrial respiratory chain complex IV assembly, regulation of cytochrome-c oxidase activity, motor learning, rRNA binding, mitochondrial ribosome binding
ENSMUSG00000001995	Sipa1l2		Ribo8		0.103098			0.541703	58					107.895	33.0961	3.67045e-13		117.407	7.21675	2.86878e-05	GO:0005515, GO:0005096, GO:0051056, GO:0043547, GO:0003674, GO:0008150, GO:0005575,	protein binding, GTPase activator activity, regulation of small GTPase mediated signal transduction, positive regulation of GTPase activity, molecular_function, biological_process, cellular_component,
ENSMUSG00000001999	Blvra	RNA15	Ribo14	0.605961	0.247498	0.593391	354	0.272839	494	0.337434	296.109	0.491059	150.379	40.0494	-4.49859	0.000598837	181.245	47.9927	-4.13383	0.00203175	, GO:0008270, GO:0005737, GO:0055114, GO:0016491, GO:0004074, GO:0042167, GO:0046872, GO:0005829, GO:0000166	, zinc ion binding, cytoplasm, oxidation-reduction process, oxidoreductase activity, biliverdin reductase activity, heme catabolic process, metal ion binding, cytosol, nucleotide binding
ENSMUSG00000002007	Srpk3	RNA1	Ribo5	0.469031	0.205365	0.47817	554	0.452725	44	0.0237478	253.037	0.499088	621.174	167.713	-6.07304	2.13277e-05	558.563	149.304	-5.49727	0.000262792	GO:0005524, GO:0006468, GO:0004672, GO:0016740, GO:0005634, GO:0000166, GO:0035556, GO:0007275, GO:0005737, GO:0004674, GO:0016301, GO:0016310, GO:0030154, GO:0010468, GO:0007517, GO:0007519, GO:0050684, GO:0000245, GO:0060537,	ATP binding, protein phosphorylation, protein kinase activity, transferase activity, nucleus, nucleotide binding, intracellular signal transduction, multicellular organism development, cytoplasm, protein serine/threonine kinase activity, kinase activity, phosphorylation, cell differentiation, regulation of gene expression, muscle organ development, skeletal muscle tissue development, regulation o…
ENSMUSG00000002010	Idh3g	RNA13	Ribo16	0.513403	0.891035	0.917985	3	0.902796	14	0.00724604	348.598	0.495168	3845.67	1324.56	-10.3551	1.68682e-08	5303.38	2591.33	-21.4358	1.08856e-09	GO:0000287, GO:0055114, GO:0051287, GO:0016616, GO:0004449, GO:0006099, GO:0046872, GO:0000166, GO:0005524, GO:0005739, GO:0005730, GO:0006103, GO:0045926, GO:0006102, GO:0006734,	magnesium ion binding, oxidation-reduction process, NAD binding, oxidoreductase activity, acting on the CH-OH group of donors, NAD or NADP as acceptor, isocitrate dehydrogenase (NAD+) activity, tricarboxylic acid cycle, metal ion binding, nucleotide binding, ATP binding, mitochondrion, nucleolus, 2-oxoglutarate metabolic process, negative regulation of growth, isocitrate metabolic process, NADH m…
ENSMUSG00000002012	Pnck	RNA8	Ribo1	0.063553	0.5748	0.288808	160	0.637917	215	-0.344155	-1	-1	33.7631	18.8654	-3.89794	0.00160827	52.7804	17.3578	-5.80138	0.000172635	GO:0005524, GO:0006468, GO:0004672, GO:0004683, GO:0016740, GO:0005634, GO:0005737, GO:0000166, GO:0004674, GO:0016301, GO:0016310, GO:0005516,	ATP binding, protein phosphorylation, protein kinase activity, calmodulin-dependent protein kinase activity, transferase activity, nucleus, cytoplasm, nucleotide binding, protein serine/threonine kinase activity, kinase activity, phosphorylation, calmodulin binding,
ENSMUSG00000002014	Ssr4	RNA16	Ribo11	0.302367	0.144595	0.571293	54	0.708333	49	-0.0933789	29.5	0.5	375.933	90.7461	-2.19452	0.0455658	330.803	64.0482	-0.93901	0.369852	GO:0016021, GO:0005783, GO:0016020, GO:0003674, GO:0008150, GO:0005789, GO:0005784,	integral component of membrane, endoplasmic reticulum, membrane, molecular_function, biological_process, endoplasmic reticulum membrane, Sec61 translocon complex,
ENSMUSG00000002015	Bcap31	RNA3	Ribo4	0.156171	0.0928285	0.345844	336	0.0828853	672	0.620403	23	0.511111	444.917	152.037	-16.443	1.91291e-11	337.961	130.349	-19.2808	3.069e-09	GO:0016021, GO:0005783, GO:0006886, GO:0005623, GO:0016020, GO:0005515, GO:0015031, GO:0005887, GO:0005789, GO:0032471, GO:0051561, GO:0006888, GO:0007204, GO:0005739, GO:0005811, GO:0006915, GO:0044877, GO:0043280, GO:0000139, GO:0016192, GO:0097038, GO:0007283, GO:2001244, GO:0035584, GO:0070973, GO:0033116, GO:0030136, GO:0042288, GO:0032580, GO:1903071, GO:1904154	integral component of membrane, endoplasmic reticulum, intracellular protein transport, cell, membrane, protein binding, protein transport, integral component of plasma membrane, endoplasmic reticulum membrane, negative regulation of endoplasmic reticulum calcium ion concentration, positive regulation of mitochondrial calcium ion concentration, endoplasmic reticulum to Golgi vesicle-mediated tran…
ENSMUSG00000002017	Fam98a	RNA17	Ribo14	0.3473	0.523979	0.364081	689	0.584777	192	-0.205793	198.676	0.483396	306.618	135.047	-27.4007	9.70842e-11	339.95	161.241	-10.7968	7.8385e-07	GO:0005515, GO:0010628, GO:0006479, GO:0008276, GO:0008284, GO:0072669, GO:0032418, GO:1900029,	protein binding, positive regulation of gene expression, protein methylation, protein methyltransferase activity, positive regulation of cell population proliferation, tRNA-splicing ligase complex, lysosome localization, positive regulation of ruffle assembly,
ENSMUSG00000002020	Ltbp2	RNA1	Ribo1	0.433184	0.239438	0.448576	624	0.24873	763	0.256107	241.798	0.470424	1900.96	432.427	-0.512298	0.615902	127.275	27.9394	-0.670189	0.517914	GO:0005509, , GO:0097435	calcium ion binding, , supramolecular fiber organization
ENSMUSG00000002028	Kmt2a	RNA4	Ribo1	0.222265	0.294927	0.509794	61	0.327245	648	0.192522	95.5	0.5	1489.59	78.1715	10.8122	1.77181e-08	1458.97	45.619	17.4707	2.98151e-08	GO:0003677, GO:0008270, GO:0006355, GO:0005634, GO:0005515, GO:0042800, GO:0051568, GO:0035097, GO:0071339, GO:0016740, GO:0046872, GO:0048873, GO:0005654, GO:0005829, GO:0010468, GO:0042802, GO:0042803, GO:0045944, GO:0003682, GO:0045893, GO:0008168, GO:0032259, GO:0048511, GO:0006325, GO:0009791, GO:0009952, GO:0008542, GO:0008285, GO:0070577, GO:0065003, GO:0044212, GO:0051569, GO:0080182, GO:…	DNA binding, zinc ion binding, regulation of transcription, DNA-templated, nucleus, protein binding, histone methyltransferase activity (H3-K4 specific), histone H3-K4 methylation, histone methyltransferase complex, MLL1 complex, transferase activity, metal ion binding, homeostasis of number of cells within a tissue, nucleoplasm, cytosol, regulation of gene expression, identical protein binding, …
ENSMUSG00000002031	Ift46	RNA1	Ribo16	0.293129	0.184518	0.306066	951	0.1454	880	0.32325	122.5	0.502049	162.254	36.6544	-6.52361	1.93122e-05	145.833	41.1584	-7.42278	2.25485e-05	, GO:0042073, GO:0005515, GO:0005737, GO:0005856, GO:0042995, GO:0005813, GO:0005929, GO:0060271, GO:0031647, GO:0030992, GO:0015031, GO:0031514, GO:0044782, GO:1902017, GO:0097546, GO:0035082, GO:0060170, GO:0007224, GO:0060285	, intraciliary transport, protein binding, cytoplasm, cytoskeleton, cell projection, centrosome, cilium, cilium assembly, regulation of protein stability, intraciliary transport particle B, protein transport, motile cilium, cilium organization, regulation of cilium assembly, ciliary base, axoneme assembly, ciliary membrane, smoothened signaling pathway, cilium-dependent cell motility
ENSMUSG00000002032	Tmem25	RNA14		0.170606		0.425421	206						66.9757		-2.29387	0.0366557	107.959		-1.68402	0.123084	GO:0016020, GO:0016021, , GO:0005886, GO:0005576, GO:0005515, GO:0005768, GO:0005764, GO:0031647, GO:0005770, GO:0090394	membrane, integral component of membrane, , plasma membrane, extracellular region, protein binding, endosome, lysosome, regulation of protein stability, late endosome, negative regulation of excitatory postsynaptic potential
ENSMUSG00000002043	Trappc6a	RNA7	Ribo2	0.409603	0.404482	0.92406	6	0.529577	213	0.241771	90	0.5	101.411	50.269	-5.95755	4.76489e-05	101.327	56.4865	-23.9793	1.82285e-09	, GO:0043087, GO:0048193, GO:0005794, GO:0005783, GO:0005802, GO:0016192, GO:0006888, GO:0043473, GO:0030008, GO:0005801, GO:1903232	, regulation of GTPase activity, Golgi vesicle transport, Golgi apparatus, endoplasmic reticulum, trans-Golgi network, vesicle-mediated transport, endoplasmic reticulum to Golgi vesicle-mediated transport, pigmentation, TRAPP complex, cis-Golgi network, melanosome assembly
ENSMUSG00000002052	Supt6	RNA17	Ribo17	0.480934	0.117001	0.651697	168	0.106283	755	0.787582	215.5	0.501163	1113.62	138.753	2.40048	0.0288917	1297.23	143.694	5.42379	0.000291441	GO:0003677, GO:0003676, GO:0006139, GO:0032968, GO:0005634, GO:0042393, GO:0005515, GO:0006397, GO:0008380, GO:0051028, GO:0031491, GO:0001825, GO:0050684, GO:0006368, GO:0051147, GO:0008023, GO:0061086, GO:0010793, GO:0034728, GO:0042789, GO:0045191, GO:0070827, GO:0035327,	DNA binding, nucleic acid binding, nucleobase-containing compound metabolic process, positive regulation of transcription elongation from RNA polymerase II promoter, nucleus, histone binding, protein binding, mRNA processing, RNA splicing, mRNA transport, nucleosome binding, blastocyst formation, regulation of mRNA processing, transcription elongation from RNA polymerase II promoter, regulation o…
ENSMUSG00000002059	Rab34	RNA3	Ribo10	0.207653	0.212492	0.289932	389	0.456022	196	-0.19669	36.5	0.5	117.23	25.4233	-1.15781	0.276147	89.0596	15.4507	-0.346303	0.736291	GO:0005525, GO:0003924,	GTP binding, GTPase activity,
ENSMUSG00000002064	Sdf2		Ribo16		0.644228			0.675011	128					95.4868	-6.00801	1.82438e-05		145.994	-13.407	1.02321e-07	GO:0016020,	membrane,
ENSMUSG00000002100	Mybpc3	RNA7	Ribo7	0.335724	0.14731	0.863707	11	0.472251	199	0.262194	35.0275	0.493346	84098.1	21640.3	-5.32917	6.78052e-05	87744.2	26488.6	-6.40009	0.00104485	GO:0005515, GO:0008307, GO:0017022, GO:0032036, GO:0042802, GO:0003007, GO:0006942, GO:0055010, GO:0060048, GO:0005863, GO:0030017, GO:0031672, GO:0097512	protein binding, structural constituent of muscle, myosin binding, myosin heavy chain binding, identical protein binding, heart morphogenesis, regulation of striated muscle contraction, ventricular cardiac muscle tissue morphogenesis, cardiac muscle contraction, striated muscle myosin thick filament, sarcomere, A band, cardiac myofibril
ENSMUSG00000002102	Psmc3		Ribo17		0.84067			0.853414	80					679.709	-12.4873	1.15338e-09		966.128	-14.3868	5.21821e-08	GO:0005524, GO:0016787, GO:0005737, GO:0030163, GO:0005634, GO:0048471, GO:0000166, GO:0042802, GO:0045944, GO:0000932, GO:0000502, GO:0001824, GO:0008540, GO:0022624, GO:0043921, GO:0045899,	ATP binding, hydrolase activity, cytoplasm, protein catabolic process, nucleus, perinuclear region of cytoplasm, nucleotide binding, identical protein binding, positive regulation of transcription by RNA polymerase II, P-body, proteasome complex, blastocyst development, proteasome regulatory particle, base subcomplex, proteasome accessory complex, modulation by host of viral transcription, positi…
ENSMUSG00000002103	Acp2	RNA4	Ribo13	0.210202	0.0483682	0.435881	98	0.22084	95	0.29529	6	0.545455	273.638	63.3658	-7.04703	5.80067e-06	184.843	52.6033	-5.42932	0.000289173	, GO:0016020, GO:0016021, GO:0016787, GO:0010033, GO:0031410, GO:0043005, GO:0016311, GO:0006470, GO:0005764, GO:0005765, GO:0001784, GO:0004721, GO:0001501, GO:0003993, GO:0043202, GO:0007040, GO:0048102	, membrane, integral component of membrane, hydrolase activity, response to organic substance, cytoplasmic vesicle, neuron projection, dephosphorylation, protein dephosphorylation, lysosome, lysosomal membrane, phosphotyrosine residue binding, phosphoprotein phosphatase activity, skeletal system development, acid phosphatase activity, lysosomal lumen, lysosome organization, autophagic cell death
ENSMUSG00000002104	Rapsn	RNA1	Ribo2	0.267293	0.223688	0.285967	996	0.481318	261	-0.226116	145.001	0.498284	208.903	46.7671	-2.3315	0.0340808	168.602	47.0541	-3.7225	0.0110231	GO:0005515, GO:0007268, GO:0033130, GO:0045202, GO:0043495, GO:0016020, GO:0046872, GO:0005886, GO:0005794, GO:0005829, GO:0005737, GO:0030054, GO:0045211, GO:0005856, GO:0031594, GO:0007271, GO:0005813, GO:0043525, GO:0035255, GO:1900075, GO:1901626, GO:1903540, GO:0099634,	protein binding, chemical synaptic transmission, acetylcholine receptor binding, synapse, protein membrane adaptor, membrane, metal ion binding, plasma membrane, Golgi apparatus, cytosol, cytoplasm, cell junction, postsynaptic membrane, cytoskeleton, neuromuscular junction, synaptic transmission, cholinergic, centrosome, positive regulation of neuron apoptotic process, ionotropic glutamate recept…
ENSMUSG00000002105	Slc39a13		Ribo12		0.316998			0.877367	18					86.2397	2.7483	0.0176578		37.4594	0.600616	0.56146	GO:0016020, GO:0055085, GO:0046873, GO:0030001, GO:0005623, GO:0048471, GO:0016021, GO:0000139, GO:0005794, GO:0006811, GO:0042803, GO:0005783, GO:0005385, GO:0071577, GO:0006829, GO:0006882, GO:0061448, GO:0010043,	membrane, transmembrane transport, metal ion transmembrane transporter activity, metal ion transport, cell, perinuclear region of cytoplasm, integral component of membrane, Golgi membrane, Golgi apparatus, ion transport, protein homodimerization activity, endoplasmic reticulum, zinc ion transmembrane transporter activity, zinc ion transmembrane transport, zinc ion transport, cellular zinc ion hom…
ENSMUSG00000002107	Celf2		Ribo17		0.524353			0.385706	520					167.678	-6.9692	9.78128e-06		171.193	-1.56538	0.174689	GO:0003723, GO:0003676, GO:1990904, GO:0005634, GO:0005737, GO:0003729, GO:0006397, GO:0000381, GO:0006376, GO:0036002,	RNA binding, nucleic acid binding, ribonucleoprotein complex, nucleus, cytoplasm, mRNA binding, mRNA processing, regulation of alternative mRNA splicing, via spliceosome, mRNA splice site selection, pre-mRNA binding,
ENSMUSG00000002108	Nr1h3	RNA10	Ribo12	0.165235	0.197297	0.535623	85	0.535218	281	0.000328054	61.1075	0.473702	195.34	18.4863	3.04815	0.00766831	169.433	15.7531	5.06565	0.00554447	, GO:0003677, GO:0003707, GO:0008270, GO:0006355, GO:0005634, GO:0003700, GO:0043565, GO:0050728, GO:0042632, GO:0070328, GO:0055088, GO:0045944, GO:0071222, GO:0046872, GO:0005515, GO:0005737, GO:0000122, GO:0000977, GO:0045893, GO:0000978, GO:0043401, GO:0000976, GO:0000981, GO:0008134, GO:0030374, GO:0038023, GO:0098531, GO:0006629, GO:0007275, GO:0030154, GO:0033993, GO:0090575, GO:0045892, G…	, DNA binding, steroid hormone receptor activity, zinc ion binding, regulation of transcription, DNA-templated, nucleus, DNA-binding transcription factor activity, sequence-specific DNA binding, negative regulation of inflammatory response, cholesterol homeostasis, triglyceride homeostasis, lipid homeostasis, positive regulation of transcription by RNA polymerase II, cellular response to lipopoly…
ENSMUSG00000002111	Spi1	RNA10	Ribo11	0.116359	0.180018	0.528076	91	0.531672	122	-0.00294694	27.5215	0.482832	109.95	26.1499	-1.39009	0.183539	48.754	11.0505	-1.05715	0.317993	, GO:0006355, GO:0003700, GO:0043565, GO:0005634, GO:0045944, GO:0003677, GO:0005654, GO:0003723, GO:0005515, GO:0045893, GO:0000978, GO:0000981, GO:0030154, GO:0045892, GO:0006357, GO:0008134, GO:0000790, GO:0043966, GO:0035019, GO:0001228, GO:0001227, GO:0005667, GO:0030218, GO:0001944, GO:0000122, GO:1902262, GO:1902895, GO:0043011, GO:0030851, GO:0030225, GO:0090241, GO:0045646, GO:0002320, G…	, regulation of transcription, DNA-templated, DNA-binding transcription factor activity, sequence-specific DNA binding, nucleus, positive regulation of transcription by RNA polymerase II, DNA binding, nucleoplasm, RNA binding, protein binding, positive regulation of transcription, DNA-templated, RNA polymerase II cis-regulatory region sequence-specific DNA binding, DNA-binding transcription facto…
ENSMUSG00000002129	Sf3a1	RNA15	Ribo17	0.57865	0.65178	0.48027	536	0.628519	279	-0.116833	401.76	0.458107	399.845	91.8724	-6.5199	1.35659e-05	486.018	110.755	-4.20792	0.00227981	, GO:0005515, GO:0003723, GO:0006396, GO:0005634, GO:0006397, GO:0008380, GO:0016607, GO:0071013, GO:0000398, GO:0005681, GO:0005686, GO:0071004, GO:0071005, GO:1903241, GO:0005684	, protein binding, RNA binding, RNA processing, nucleus, mRNA processing, RNA splicing, nuclear speck, catalytic step 2 spliceosome, mRNA splicing, via spliceosome, spliceosomal complex, U2 snRNP, U2-type prespliceosome, U2-type precatalytic spliceosome, U2-type prespliceosome assembly, U2-type spliceosomal complex
ENSMUSG00000002147	Stat6	RNA17	Ribo2	0.189022	0.24503	0.193809	1006	0.465577	281	-0.380618	30	0.5	921.848	150.954	5.64973	0.000148874	867.309	104.511	3.48562	0.0161389	GO:0003677, GO:0006355, GO:0005634, GO:0007165, GO:0003700, GO:0005654, GO:0005829, GO:0005737, GO:0042802, GO:0045944, GO:0019221, GO:0001228, GO:0000978, GO:0000977, GO:0000122, GO:0043565, GO:0006952, GO:0045121, GO:0042127, GO:0005515, GO:0019903, GO:0120162, GO:0001227, GO:0070301, GO:0060443, GO:0034097, GO:0043434, GO:0000790, GO:1902170, GO:0033598, GO:0002829, GO:0002296, GO:0048295, GO:…	DNA binding, regulation of transcription, DNA-templated, nucleus, signal transduction, DNA-binding transcription factor activity, nucleoplasm, cytosol, cytoplasm, identical protein binding, positive regulation of transcription by RNA polymerase II, cytokine-mediated signaling pathway, DNA-binding transcription activator activity, RNA polymerase II-specific, RNA polymerase II cis-regulatory region…
ENSMUSG00000002205	Vrk3	RNA5	Ribo14	0.0504502	0.314249	0.147823	50	0.422282	353	-0.45586	-1	-1	202.754	40.3116	-2.20461	0.0574331	178.096	49.1946	-4.54291	0.0010699	GO:0005524, GO:0006468, GO:0004672, GO:0005634, GO:0005654, GO:0043231, GO:0000166, GO:0005737, GO:0004674, GO:0005730, GO:0070373, GO:0019903, GO:0016055, GO:0018105, GO:0032516,	ATP binding, protein phosphorylation, protein kinase activity, nucleus, nucleoplasm, intracellular membrane-bounded organelle, nucleotide binding, cytoplasm, protein serine/threonine kinase activity, nucleolus, negative regulation of ERK1 and ERK2 cascade, protein phosphatase binding, Wnt signaling pathway, peptidyl-serine phosphorylation, positive regulation of phosphoprotein phosphatase activit…
ENSMUSG00000002210	Smg9		Ribo2		0.186856			0.306123	480					38.3519	-3.64463	0.00516535		21.7982	-2.95266	0.0144685	, GO:0000184, GO:0042802, GO:0001701, GO:0007420, GO:0001654, GO:0007507	, nuclear-transcribed mRNA catabolic process, nonsense-mediated decay, identical protein binding, in utero embryonic development, brain development, eye development, heart development
ENSMUSG00000002221	Paxip1		Ribo2		0.0857941			0.142475	627					21.6083	6.36363	0.00011922		23.0675	18.0725	5.15772e-05	GO:0005634, GO:0005694, GO:0006281, GO:0006974, GO:0006310, GO:0005515, GO:0035097, GO:0060612, GO:0005654, GO:0051571, GO:0016363, GO:0043433, GO:0031398, GO:0035066, GO:2001022, GO:0001570, GO:0043542, GO:0060261, GO:0045830, GO:0000416, GO:0010212, GO:0030330, GO:0048304, GO:0051568, GO:0060717, GO:1902749, GO:0044666,	nucleus, chromosome, DNA repair, cellular response to DNA damage stimulus, DNA recombination, protein binding, histone methyltransferase complex, adipose tissue development, nucleoplasm, positive regulation of histone H3-K4 methylation, nuclear matrix, negative regulation of DNA-binding transcription factor activity, positive regulation of protein ubiquitination, positive regulation of histone ac…
ENSMUSG00000002222	Rmnd5a	RNA14	Ribo7	0.129726	0.153872	0.313787	270	0.417845	236	-0.124379	10	0.5	507.847	51.2362	5.08053	0.000167603	699.705	82.277	5.63841	0.000215884	GO:0005515, GO:0016740, GO:0046872, GO:0005634, GO:0005654, GO:0005737, GO:0006511, GO:0043161, GO:0004842, GO:0000151, GO:0000209, GO:0034657,	protein binding, transferase activity, metal ion binding, nucleus, nucleoplasm, cytoplasm, ubiquitin-dependent protein catabolic process, proteasome-mediated ubiquitin-dependent protein catabolic process, ubiquitin-protein transferase activity, ubiquitin ligase complex, protein polyubiquitination, GID complex,
ENSMUSG00000002227	Mov10	RNA1	Ribo1	0.626575	0.247742	0.566861	378	0.261707	743	0.335661	358.065	0.46623	125.009	16.8359	2.91832	0.0119791	62.7708	5.60729	3.92571	0.00348067	GO:0003723, GO:0032574, GO:0035194, , GO:0016787, GO:0005634, GO:0005829, GO:0005737, GO:0000166, GO:0005524, GO:0005515, GO:0031047, GO:0000932, GO:0004386, GO:0003724, GO:0051607, GO:0036464, GO:0061014, GO:0010526, GO:0061158, GO:0035195, GO:0010494, GO:0043186, GO:0035279, GO:0150011, GO:0019034	RNA binding, 5'-3' RNA helicase activity, posttranscriptional gene silencing by RNA, , hydrolase activity, nucleus, cytosol, cytoplasm, nucleotide binding, ATP binding, protein binding, gene silencing by RNA, P-body, helicase activity, RNA helicase activity, defense response to virus, cytoplasmic ribonucleoprotein granule, positive regulation of mRNA catabolic process, negative regulation of tran…
ENSMUSG00000002233	Rhoc	RNA15	Ribo14	0.238967	0.617427	0.176936	1006	0.65093	133	-0.565719	160.5	0.5	565.183	230.786	-9.93858	3.82767e-07	327.142	151.563	-12.8231	1.56172e-07	GO:0005525, GO:0003924, GO:0007264, GO:0016020, GO:0005886, GO:0005634, GO:0005829, GO:0005515, GO:0000166, GO:0007163, GO:0005938, GO:0005737, GO:0043231, GO:0031410, GO:0043005, GO:0007015, GO:0032153, GO:0016477, GO:0043297, GO:0030334, GO:0008360, GO:0032420, GO:0032154, GO:0019901, GO:0051496, GO:0030335, GO:0000281, GO:0032956, GO:0051017, GO:0031334, GO:0007266, GO:0030950, GO:0044319, GO:…	GTP binding, GTPase activity, small GTPase mediated signal transduction, membrane, plasma membrane, nucleus, cytosol, protein binding, nucleotide binding, establishment or maintenance of cell polarity, cell cortex, cytoplasm, intracellular membrane-bounded organelle, cytoplasmic vesicle, neuron projection, actin filament organization, cell division site, cell migration, apical junction assembly, …
ENSMUSG00000002249	Tead3		Ribo14		0.261829			0.343959	423					12.5612	0.76097	0.458472		22.4874	-2.78305	0.0193491	GO:0006355, GO:0003700, GO:0035329, GO:0045944, GO:0003677, GO:0005634,	regulation of transcription, DNA-templated, DNA-binding transcription factor activity, hippo signaling, positive regulation of transcription by RNA polymerase II, DNA binding, nucleus,
ENSMUSG00000002265	Peg3	RNA1	Ribo5	0.326612	0.235852	0.322426	906	0.260572	77	0.0925018	121	0.5	243.769	34.2195	1.56312	0.138873	184.725	15.0333	4.23771	0.00172265	GO:0003676, GO:0046872, GO:0005634, GO:0010468, GO:0005737, GO:0045944, GO:0000122, GO:0006915, GO:0005776,	nucleic acid binding, metal ion binding, nucleus, regulation of gene expression, cytoplasm, positive regulation of transcription by RNA polymerase II, negative regulation of transcription by RNA polymerase II, apoptotic process, autophagosome,
ENSMUSG00000002279	Lmf1	RNA8	Ribo16	0.114779	0.0655867	0.574026	59	0.0677733	951	0.927873	-1	-1	409.279	69.0448	-2.71423	0.0167822	386.926	86.7555	-3.3948	0.00683047	GO:0016020, GO:0016021, GO:0005783, GO:0005789, GO:0006888, GO:0006641, GO:0090207, GO:0051604, GO:0009306, GO:0051006, GO:0034382, GO:0090181, GO:0033578, GO:0005794,	membrane, integral component of membrane, endoplasmic reticulum, endoplasmic reticulum membrane, endoplasmic reticulum to Golgi vesicle-mediated transport, triglyceride metabolic process, regulation of triglyceride metabolic process, protein maturation, protein secretion, positive regulation of lipoprotein lipase activity, chylomicron remnant clearance, regulation of cholesterol metabolic process…
ENSMUSG00000002280	Narfl		Ribo16		0.408775			0.305433	648					128.323	-13.1804	1.18706e-09		154.872	-14.5988	1.42729e-07	GO:0046872, GO:0010468, GO:0051536, GO:0051539, GO:0001666, GO:0002244, GO:0016226, GO:0032364, GO:0097361,	metal ion binding, regulation of gene expression, iron-sulfur cluster binding, 4 iron, 4 sulfur cluster binding, response to hypoxia, hematopoietic progenitor cell differentiation, iron-sulfur cluster assembly, oxygen homeostasis, CIA complex,
ENSMUSG00000002289	Angptl4	RNA17	Ribo12	0.272472	0.315569	0.365701	686	0.837263	34	-0.359736	175.334	0.47516	122.907	52.576	-1.25249	0.228391	106.677	33.7703	-1.54053	0.154455	GO:0005615, GO:0001525, GO:0043066, GO:0070328, GO:0042802, GO:0005576, GO:0006629, GO:2000352, GO:0009267, GO:0004857, GO:0045834, GO:0051005, GO:0043335, GO:0001666,	extracellular space, angiogenesis, negative regulation of apoptotic process, triglyceride homeostasis, identical protein binding, extracellular region, lipid metabolic process, negative regulation of endothelial cell apoptotic process, cellular response to starvation, enzyme inhibitor activity, positive regulation of lipid metabolic process, negative regulation of lipoprotein lipase activity, pro…
ENSMUSG00000002307	Daxx	RNA3	Ribo1	0.434606	0.265727	0.704027	79	0.278282	718	0.403105	186.016	0.493412	333.765	33.2579	3.14694	0.0121797	218.13	26.8399	2.81061	0.0184556	, GO:1903508, GO:0032147, GO:0002039, GO:0003713, GO:0003714, GO:0019899, GO:0019901, GO:0030295, GO:0031625, GO:0042393, GO:0047485, GO:0050681, GO:0140037, GO:0001934, GO:0006334, GO:0006338, GO:0006355, GO:0030521, GO:0031396, GO:0034605, GO:0034620, GO:0045860, GO:0045892, GO:0071276, GO:0071280, GO:0072738, GO:1901216, GO:1903936, GO:0000775, GO:0005634, GO:0005654, GO:0016604, GO:0016605	, positive regulation of nucleic acid-templated transcription, activation of protein kinase activity, p53 binding, transcription coactivator activity, transcription corepressor activity, enzyme binding, protein kinase binding, protein kinase activator activity, ubiquitin protein ligase binding, histone binding, protein N-terminus binding, androgen receptor binding, sumo-dependent protein binding,…
ENSMUSG00000002308	Cd320	RNA15	Ribo3	0.591243	0.0328044	0.616899	311	0.112175	274	0.740318	294.5	0.50085	119.101	57.9851	-8.99877	6.03083e-07	142.767	55.1997	-13.4795	8.79889e-07	GO:0005515, GO:0007165, GO:0016020, GO:0016021, GO:0046872, GO:0005886, GO:0005783, GO:0005887, GO:0030890, GO:0008083, GO:0005509, GO:0015889, GO:0031419, GO:0031296, GO:0030656,	protein binding, signal transduction, membrane, integral component of membrane, metal ion binding, plasma membrane, endoplasmic reticulum, integral component of plasma membrane, positive regulation of B cell proliferation, growth factor activity, calcium ion binding, cobalamin transport, cobalamin binding, B cell costimulation, regulation of vitamin metabolic process,
ENSMUSG00000002319	Ipo4	RNA11	Ribo2	0.111605	0.290841	0.630214	27	0.516531	227	0.0863918	48.5	0.5	1059.3	268.853	-3.32248	0.0100765	745.653	123.355	0.202145	0.843856	GO:0005515, GO:0006886, GO:0008536, GO:0006606, GO:0005634, GO:0032991, GO:0015031, GO:0005737, GO:0000790, GO:0008139, GO:0006336, GO:0042254, GO:0006335, GO:0061608,	protein binding, intracellular protein transport, Ran GTPase binding, protein import into nucleus, nucleus, protein-containing complex, protein transport, cytoplasm, nuclear chromatin, nuclear localization sequence binding, DNA replication-independent nucleosome assembly, ribosome biogenesis, DNA replication-dependent nucleosome assembly, nuclear import signal receptor activity,
ENSMUSG00000002320	Tm9sf1	RNA3	Ribo16	0.27398	0.0861255	0.436557	244	0.102377	923	0.629837	57	0.504425	598.39	45.1929	24.6454	5.62837e-11	442.474	48.7722	4.10426	0.00213	GO:0016021, GO:0016020, GO:0003674, GO:0006914, GO:0031410, GO:0005764, GO:0005765, GO:0072657, GO:0000421,	integral component of membrane, membrane, molecular_function, autophagy, cytoplasmic vesicle, lysosome, lysosomal membrane, protein localization to membrane, autophagosome membrane,
ENSMUSG00000002325	Irf9	RNA1	Ribo1	0.369438	0.309587	0.402503	726	0.369999	582	0.0365686	274.49	0.453702	197.323	43.9775	-2.18733	0.0461834	164.439	25.5819	0.586675	0.570428	GO:0006355, GO:0005515, GO:0003700, GO:0044212, GO:0000978, GO:0005829, GO:0003677, GO:0005634, GO:0000981, GO:0006357, GO:0002376, GO:0045351,	regulation of transcription, DNA-templated, protein binding, DNA-binding transcription factor activity, transcription regulatory region DNA binding, RNA polymerase II cis-regulatory region sequence-specific DNA binding, cytosol, DNA binding, nucleus, DNA-binding transcription factor activity, RNA polymerase II-specific, regulation of transcription by RNA polymerase II, immune system process, type…
ENSMUSG00000002326	Gmpr2	RNA16	Ribo13	0.107378	0.239892	0.234211	144	0.802641	11	-0.534915	-1	-1	99.5356	26.6148	-6.80479	0.000131016	98.5156	21.8989	-1.30533	0.221015	, GO:0055114, GO:0003824, GO:0016491, GO:0003920, GO:0009117, GO:1902560, GO:0046872, GO:0005829, GO:0006144, GO:0030224, GO:0006163, GO:0046038, GO:0015951, GO:0046037	, oxidation-reduction process, catalytic activity, oxidoreductase activity, GMP reductase activity, nucleotide metabolic process, GMP reductase complex, metal ion binding, cytosol, purine nucleobase metabolic process, monocyte differentiation, purine nucleotide metabolic process, GMP catabolic process, purine ribonucleotide interconversion, GMP metabolic process
ENSMUSG00000002329	Mdp1	RNA1	Ribo16	0.132215	0.35361	0.116525	1424	0.475351	382	-0.610594	157.5	0.5	334.998	122.888	-15.9181	1.96666e-09	278.253	146.294	-6.37996	8.03635e-05	GO:0016791, GO:0046872, GO:0016787, GO:0004721, GO:0004725, GO:0035335, GO:0016311, GO:0006470, GO:0003993, GO:0030389,	phosphatase activity, metal ion binding, hydrolase activity, phosphoprotein phosphatase activity, protein tyrosine phosphatase activity, peptidyl-tyrosine dephosphorylation, dephosphorylation, protein dephosphorylation, acid phosphatase activity, fructosamine metabolic process,
ENSMUSG00000002332	Dhrs1	RNA8	Ribo13	0.0711799	0.298987	0.23565	181	1	1	-0.627732	-1	-1	299.766	120.337	-13.4413	9.03983e-10	334.174	152.002	-5.98495	0.000134789	, GO:0003674, GO:0008150, GO:0016491, GO:0055114, GO:0005783, GO:0005739, GO:0005743	, molecular_function, biological_process, oxidoreductase activity, oxidation-reduction process, endoplasmic reticulum, mitochondrion, mitochondrial inner membrane
ENSMUSG00000002342	Tmem161a	RNA3	Ribo11	0.134765	0.180664	0.167216	483	0.87117	18	-0.716825	20.5	0.5	691.337	222.926	-6.60325	0.000104179	591.956	206.12	-8.81891	4.96598e-06	, GO:0016020, GO:0016021, GO:0003674, GO:0005575, GO:0032526, GO:0034599, GO:0034644, GO:0045739, GO:1902230	, membrane, integral component of membrane, molecular_function, cellular_component, response to retinoic acid, cellular response to oxidative stress, cellular response to UV, positive regulation of DNA repair, negative regulation of intrinsic apoptotic signaling pathway in response to DNA damage
ENSMUSG00000002343	Armc6	RNA17	Ribo12	0.199728	0.282965	0.236682	945	0.731769	104	-0.490209	105	0.5	103.717	39.1331	-2.58684	0.0279919	75.63	21.8072	-4.88625	0.000636007	GO:0005515, GO:0003674, GO:0005829, GO:0002244,	protein binding, molecular_function, cytosol, hematopoietic progenitor cell differentiation,
ENSMUSG00000002345	Borcs8	RNA7	Ribo17	0.0949	0.550096	0.274543	126	0.53451	373	-0.289346	232.5	0.5	86.59	57.0266	-15.16	4.42258e-10	97.2638	79.1857	-16.6976	1.24278e-08	GO:0016020, GO:0003674, GO:0008150, GO:0005764, GO:0005765, GO:0099078,	membrane, molecular_function, biological_process, lysosome, lysosomal membrane, BORC complex,
ENSMUSG00000002346	Slc25a42	RNA17	Ribo3	0.264048	0.246404	0.244268	932	0.584744	55	-0.379099	24	0.5	269.582	122.01	-2.55856	0.0218242	375.874	122.2	-5.81885	0.000168583	GO:0022857, GO:0055085, GO:0005743, GO:0016020, GO:0016021, GO:0005739, GO:0015867, GO:0043262, GO:0005347, GO:0015217, GO:0015228, GO:0080122, GO:0015866, GO:0035349, GO:0080121,	transmembrane transporter activity, transmembrane transport, mitochondrial inner membrane, membrane, integral component of membrane, mitochondrion, ATP transport, adenosine-diphosphatase activity, ATP transmembrane transporter activity, ADP transmembrane transporter activity, coenzyme A transmembrane transporter activity, AMP transmembrane transporter activity, ADP transport, coenzyme A transmemb…
ENSMUSG00000002365	Snx9	RNA10	Ribo14	0.127595	0.316806	0.553971	79	0.419711	355	0.120537	83.7681	0.495669	557.645	95.5917	-1.94631	0.0878764	469.984	73.9597	0.709674	0.506881	GO:0005515, GO:0006886, GO:0015031, GO:0035091, GO:0006897, GO:0000278, GO:0000281, GO:0016020, GO:0005794, GO:0005886, GO:0005829, GO:0005737, GO:0030659, GO:0031410, GO:0042802, GO:0042803, GO:0042995, GO:0008289, GO:0071933, GO:0043547, GO:0007049, GO:0051301, GO:0045860, GO:0005545, GO:0065003, GO:0005802, GO:0016197, GO:0006898, GO:0031625, GO:0001726, GO:0031234, GO:0030136, GO:0060988, GO:…	protein binding, intracellular protein transport, protein transport, phosphatidylinositol binding, endocytosis, mitotic cell cycle, mitotic cytokinesis, membrane, Golgi apparatus, plasma membrane, cytosol, cytoplasm, cytoplasmic vesicle membrane, cytoplasmic vesicle, identical protein binding, protein homodimerization activity, cell projection, lipid binding, Arp2/3 complex binding, positive regu…
ENSMUSG00000002372	Ranbp3	RNA6	Ribo14	0.0441439	0.686443	0.0545352	127	0.880719	21	-1.20816	-1	-1	426.082	116.669	-8.89119	1.25518e-06	403.657	151.634	-11.2353	5.41271e-07	, GO:0046907, GO:0005634, GO:0005654, GO:0043547, GO:0015031, GO:0005737, GO:0005096, GO:0005643, GO:0008536, GO:0070412, GO:0006611	, intracellular transport, nucleus, nucleoplasm, positive regulation of GTPase activity, protein transport, cytoplasm, GTPase activator activity, nuclear pore, Ran GTPase binding, R-SMAD binding, protein export from nucleus
ENSMUSG00000002379	Ndufa11	RNA8	Ribo16	0.0864753	0.301406	0.535729	72	0.33255	607	0.207089	68.5	0.5	1867.96	812.458	-13.1914	5.16062e-10	2023.3	1447.61	-8.49486	6.93443e-06	GO:0032981,	mitochondrial respiratory chain complex I assembly,
ENSMUSG00000002395	Use1	RNA14	Ribo12	0.11289	0.12588	0.310297	271	0.120318	669	0.411445	6	0.545455	1083.24	207.732	-0.760458	0.458768	1178.77	275.21	-4.51897	0.00111011	GO:0016020, GO:0016021, GO:0005794, GO:0015031, GO:0005886, GO:0005783, GO:0005789, GO:0016192, GO:0007029, GO:0030137, GO:0031201, GO:0071786, GO:0060628,	membrane, integral component of membrane, Golgi apparatus, protein transport, plasma membrane, endoplasmic reticulum, endoplasmic reticulum membrane, vesicle-mediated transport, endoplasmic reticulum organization, COPI-coated vesicle, SNARE complex, endoplasmic reticulum tubular network organization, regulation of ER to Golgi vesicle-mediated transport,
ENSMUSG00000002409	Dyrk1b	RNA1	Ribo2	0.264	0.112703	0.275347	1017	0.184406	596	0.174104	87	0.50289	287.49	26.2073	3.89772	0.00127991	315.464	33.7326	5.286	0.000354582	GO:0005524, GO:0006468, GO:0004672, GO:0046777, GO:0004712, GO:0016740, GO:0005634, GO:0005654, GO:0000166, GO:0004674, GO:0016301, GO:0016310, GO:0045893, GO:0018108, GO:0004713, GO:0060612, GO:0003713, GO:0007520, GO:0018105, GO:0018107	ATP binding, protein phosphorylation, protein kinase activity, protein autophosphorylation, protein serine/threonine/tyrosine kinase activity, transferase activity, nucleus, nucleoplasm, nucleotide binding, protein serine/threonine kinase activity, kinase activity, phosphorylation, positive regulation of transcription, DNA-templated, peptidyl-tyrosine phosphorylation, protein tyrosine kinase acti…
ENSMUSG00000002413	Braf	RNA1	Ribo16	0.111159	0.39743	0.1069	1457	0.382737	528	-0.553924	-1	-1	304.308	13.0185	7.17349	4.20336e-05	330.006	16.1388	9.54422	2.4335e-06	GO:0005524, GO:0007165, GO:0006468, GO:0035556, GO:0004672, GO:0016020, GO:0016740, GO:0046872, GO:0005886, GO:0005634, GO:0003824, GO:0008152, GO:0005829, GO:0005515, GO:0005737, GO:0043231, GO:0000166, GO:0042802, GO:0043005, GO:0004674, GO:0016301, GO:0016310, GO:0000165, GO:0010628, GO:0017016, GO:0005739, GO:0044877, GO:0044297, GO:0033138, GO:0008542, GO:0002318, GO:0043066, GO:0030878, GO:…	ATP binding, signal transduction, protein phosphorylation, intracellular signal transduction, protein kinase activity, membrane, transferase activity, metal ion binding, plasma membrane, nucleus, catalytic activity, metabolic process, cytosol, protein binding, cytoplasm, intracellular membrane-bounded organelle, nucleotide binding, identical protein binding, neuron projection, protein serine/thre…
ENSMUSG00000002416	Ndufb2	RNA15	Ribo4	0.439569	0.231965	0.481265	534	0.281633	484	0.2327	232	0.5	923.457	831.875	-14.6577	1.83472e-09	1215.51	1240.95	-29.8884	2.56763e-10	GO:0005743, GO:0005747, GO:0016020, GO:0003674, GO:0055114, GO:0005739, GO:0070469, GO:0032981,	mitochondrial inner membrane, mitochondrial respiratory chain complex I, membrane, molecular_function, oxidation-reduction process, mitochondrion, respirasome, mitochondrial respiratory chain complex I assembly,
ENSMUSG00000002428	Hltf	RNA17	Ribo7	0.174905	0.0842746	0.194044	1005	0.245575	399	-0.102284	2	0.666667	257.192	29.4801	4.65181	0.000373798	298.593	24.5209	6.37646	0.000956212	GO:0008270, GO:0005524, GO:0016818, GO:0003676, GO:0016740, GO:0046872, GO:0016787, GO:0003677, GO:0005634, GO:0003824, GO:0008152, GO:0005654, GO:0005829, GO:0005737, GO:0000166, GO:0016567, GO:0005730, GO:0004386, GO:0006325, GO:0008094, GO:0061630, GO:0000978, GO:0001228, GO:0045944, GO:0031625,	zinc ion binding, ATP binding, hydrolase activity, acting on acid anhydrides, in phosphorus-containing anhydrides, nucleic acid binding, transferase activity, metal ion binding, hydrolase activity, DNA binding, nucleus, catalytic activity, metabolic process, nucleoplasm, cytosol, cytoplasm, nucleotide binding, protein ubiquitination, nucleolus, helicase activity, chromatin organization, DNA-depen…
ENSMUSG00000002455	Prpf6	RNA17	Ribo8	0.350884	0.134868	0.333153	780	0.561312	50	-0.226561	56	0.5	826.001	180.266	-9.28651	1.3113e-07	1024.31	193.594	-1.94945	0.0798208	GO:0000398, GO:0005515, GO:0006396, GO:0005634, GO:0045944, GO:0006397, GO:0008380, GO:0016607, GO:0071013, GO:0005681, GO:0003723, GO:0005654, GO:0071005, GO:0003713, GO:0050681, GO:0005682, GO:0046540, GO:0000244, GO:0043021, GO:0006403,	mRNA splicing, via spliceosome, protein binding, RNA processing, nucleus, positive regulation of transcription by RNA polymerase II, mRNA processing, RNA splicing, nuclear speck, catalytic step 2 spliceosome, spliceosomal complex, RNA binding, nucleoplasm, U2-type precatalytic spliceosome, transcription coactivator activity, androgen receptor binding, U5 snRNP, U4/U6 x U5 tri-snRNP complex, splic…
ENSMUSG00000002477	Snrpd1	RNA17	Ribo7	0.461361	0.126649	0.639843	181	0.434574	222	0.16801	209	0.5	51.3273	21.1874	-3.8573	0.00155063	53.3521	16.5257	-4.12133	0.0025928	GO:0006396, GO:0000387, GO:0005634, GO:0005829, GO:0005737, GO:0003723, GO:0006397, GO:0008380, GO:0071013, GO:0000398, GO:0005681, GO:0046540, GO:0005686, GO:0005685, GO:0005689, GO:0071005, GO:0071011, GO:0071007, GO:0005687, GO:0000243, GO:1990446, GO:0005682, GO:0034709, GO:0034719, GO:0034715, GO:0097526,	RNA processing, spliceosomal snRNP assembly, nucleus, cytosol, cytoplasm, RNA binding, mRNA processing, RNA splicing, catalytic step 2 spliceosome, mRNA splicing, via spliceosome, spliceosomal complex, U4/U6 x U5 tri-snRNP complex, U2 snRNP, U1 snRNP, U12-type spliceosomal complex, U2-type precatalytic spliceosome, precatalytic spliceosome, U2-type catalytic step 2 spliceosome, U4 snRNP, commitme…
ENSMUSG00000002496	Tsc2		Ribo8		0.169032			0.58299	43					226.266	8.3595	8.17941e-07		198.556	5.0883	0.000472023	GO:0005634, GO:0005096, GO:0051056, GO:0032007, GO:0043547, GO:0033596, , GO:0019902, GO:0031267, GO:0042803, GO:0051879, GO:0016239, GO:0043276, GO:0005737, GO:0005764, GO:0005794, GO:0005829, GO:0014069, GO:0016020, GO:0048471	nucleus, GTPase activator activity, regulation of small GTPase mediated signal transduction, negative regulation of TOR signaling, positive regulation of GTPase activity, TSC1-TSC2 complex, , phosphatase binding, small GTPase binding, protein homodimerization activity, Hsp90 protein binding, positive regulation of macroautophagy, anoikis, cytoplasm, lysosome, Golgi apparatus, cytosol, postsynapti…
ENSMUSG00000002500	Rpl3l	RNA15	Ribo16	0.764918	0.315863	0.854264	49	0.413948	477	0.314646	459.657	0.475835	917.049	271.186	-1.83315	0.0854535	2877.68	1070.09	-6.50074	0.00107708	GO:0003735, GO:0006412, GO:0005840, GO:0003723, GO:0022625, GO:0000027	structural constituent of ribosome, translation, ribosome, RNA binding, cytosolic large ribosomal subunit, ribosomal large subunit assembly
ENSMUSG00000002504	Slc9a3r2	RNA1	Ribo1	0.269775	0.457398	0.274508	1019	0.442692	481	-0.207547	232.11	0.467022	754.423	204.335	-2.19217	0.0457672	824.093	270.619	-3.8044	0.0034608	GO:0005515, GO:0060090, GO:0016020, GO:0012505, GO:0005102, GO:0008013, GO:0008022, GO:0019902, GO:0005886,	protein binding, molecular adaptor activity, membrane, endomembrane system, signaling receptor binding, beta-catenin binding, protein C-terminus binding, phosphatase binding, plasma membrane,
ENSMUSG00000002524	Puf60		Ribo14		0.788376			0.979917	2					239.561	-11.2461	2.25976e-07		302.064	-29.3646	3.00613e-10	GO:0003676, GO:0003677, GO:0005634, GO:0005654, GO:0003723, GO:0042802, GO:0030054, GO:0006397, GO:0008380, GO:0006915,	nucleic acid binding, DNA binding, nucleus, nucleoplasm, RNA binding, identical protein binding, cell junction, mRNA processing, RNA splicing, apoptotic process,
ENSMUSG00000002546	Golga2	RNA3	Ribo10	0.438058	0.225353	0.79796	42	0.590094	123	0.13106	185.517	0.498703	1697.98	304.141	-2.08036	0.0681295	1546.13	394.174	-3.96387	0.00943556	GO:0005794, , GO:0016020, GO:0032991, GO:0048471, GO:0005515, GO:0005737, GO:0015031, GO:0042802, GO:0005856, GO:0005874, GO:0032091, GO:0032580, GO:0006888, GO:0007049, GO:0051301, GO:0044877, GO:0019901, GO:0000139, GO:0006486, GO:0007020, GO:0090307, GO:0008017, GO:0043025, GO:0007098, GO:0072686, GO:0051289, GO:0000922, GO:0007030, GO:0051225, GO:0061676, GO:0050772, GO:0005801, GO:0010507, G…	Golgi apparatus, , membrane, protein-containing complex, perinuclear region of cytoplasm, protein binding, cytoplasm, protein transport, identical protein binding, cytoskeleton, microtubule, negative regulation of protein binding, Golgi cisterna membrane, endoplasmic reticulum to Golgi vesicle-mediated transport, cell cycle, cell division, protein-containing complex binding, protein kinase bindin…
ENSMUSG00000002580	Mien1	RNA8	Ribo13	0.0722259	0.191273	0.390984	113	0.424156	67	-0.0353659	-1	-1	75.4758	69.6368	-17.0566	9.19507e-11	80.2126	94.8589	-22.7495	2.90728e-09	GO:0016020, GO:0005886, GO:0005829, GO:0005737, GO:0005515, GO:0006915, GO:0043066, GO:0051491, GO:0030335, GO:0031235	membrane, plasma membrane, cytosol, cytoplasm, protein binding, apoptotic process, negative regulation of apoptotic process, positive regulation of filopodium assembly, positive regulation of cell migration, intrinsic component of the cytoplasmic side of the plasma membrane
ENSMUSG00000002602	Axl	RNA1	Ribo2	0.109847	0.518746	0.102931	1465	0.816602	30	-0.899465	-1	-1	2319.62	220.287	3.77733	0.00164978	1585.39	98.8323	5.67426	0.00197591	GO:0005524, GO:0005515, GO:0006468, GO:0004672, GO:0004713, GO:0016020, GO:0016021, GO:0016740, GO:0005615, GO:0005886, GO:0009986, GO:0005887, GO:0043231, GO:0000166, GO:0007283, GO:0016301, GO:0016310, GO:0002376, GO:0045087, GO:0018108, GO:0004714, GO:0030154, GO:0071222, GO:0006954, GO:0007275, GO:0007399, GO:0043066, GO:0015629, GO:0032689, GO:0016477, GO:0001764, GO:0043235, GO:0043524, GO:…	ATP binding, protein binding, protein phosphorylation, protein kinase activity, protein tyrosine kinase activity, membrane, integral component of membrane, transferase activity, extracellular space, plasma membrane, cell surface, integral component of plasma membrane, intracellular membrane-bounded organelle, nucleotide binding, spermatogenesis, kinase activity, phosphorylation, immune system pro…
ENSMUSG00000002603	Tgfb1	RNA15	Ribo3	0.151595	0.0916696	0.134225	1092	0.27821	190	-0.316539	1	1	240.05	64.4403	-3.71983	0.0022858	181.504	40.7028	-1.78204	0.105078	GO:0008083, GO:0005615, GO:0005160, GO:0010628, GO:0010629, GO:0005623, GO:0030335, GO:0032967, GO:0003823, GO:0005634, GO:0009986, GO:0010468, GO:0005515, GO:0005737, GO:0010033, GO:0042802, GO:0045944, GO:0005125, GO:0005576, GO:0031012, GO:0045893, GO:0051092, GO:0001934, GO:0051781, GO:0006954, GO:0000122, GO:0001933, GO:0045892, GO:0016477, GO:0044877, GO:0030141, GO:0000165, GO:0050731, GO:…	growth factor activity, extracellular space, transforming growth factor beta receptor binding, positive regulation of gene expression, negative regulation of gene expression, cell, positive regulation of cell migration, positive regulation of collagen biosynthetic process, antigen binding, nucleus, cell surface, regulation of gene expression, protein binding, cytoplasm, response to organic substa…
ENSMUSG00000002608	Ccdc97		Ribo14		0.71887			0.850801	29					110.609	-20.3727	2.89358e-08		160.411	-17.7512	2.59281e-08	GO:0003674, GO:0008150,	molecular_function, biological_process,
ENSMUSG00000002625	Akap8l	RNA1	Ribo15	0.442073	0.282992	0.444253	633	0.492724	48	-0.0449735	222.5	0.501126	565.261	59.581	2.63799	0.018633	658.844	101.038	1.22024	0.25338	, GO:0003677, GO:0005634, GO:0016301, GO:0016310, GO:0005521, GO:0042826, GO:0006397, GO:0007076, GO:0010793, GO:0031065, GO:0033127, GO:0044839, GO:0045944, GO:0051081, GO:0000785, GO:0005737, GO:0016363, GO:0016607, GO:1990904	, DNA binding, nucleus, kinase activity, phosphorylation, lamin binding, histone deacetylase binding, mRNA processing, mitotic chromosome condensation, regulation of mRNA export from nucleus, positive regulation of histone deacetylation, regulation of histone phosphorylation, cell cycle G2/M phase transition, positive regulation of transcription by RNA polymerase II, nuclear envelope disassembly,…
ENSMUSG00000002658	Gtf2f1	RNA17	Ribo14	0.616823	0.689841	0.722502	92	0.950432	7	-0.119082	429.937	0.471422	360.634	99.7965	-2.31155	0.0365404	383.672	132.54	-10.0991	1.45211e-06	GO:0003677, GO:0005634, GO:0006367, GO:0032968, GO:0005654, GO:0032991, GO:0005515, GO:0043231, GO:0045944, GO:0043085, GO:0030054, GO:0032091, GO:0008134, GO:0019904, GO:0016251, GO:0005669, GO:0019903, GO:1990841, GO:0019211, GO:0009615	DNA binding, nucleus, transcription initiation from RNA polymerase II promoter, positive regulation of transcription elongation from RNA polymerase II promoter, nucleoplasm, protein-containing complex, protein binding, intracellular membrane-bounded organelle, positive regulation of transcription by RNA polymerase II, positive regulation of catalytic activity, cell junction, negative regulation o…
ENSMUSG00000002660	Clpp	RNA15	Ribo10	0.774164	0.206974	0.87285	30	0.537055	151	0.210921	426.507	0.498838	409.046	222.139	-7.82192	2.85866e-06	555.74	344.147	-24.2398	3.25242e-10	GO:0006508, GO:0004252, GO:0016787, GO:0005515, GO:0008233, GO:0042802, GO:0005739, GO:0008236, GO:0005759, GO:0004175, GO:0051117, GO:0051603, GO:0033619, GO:0006515, GO:0004176, GO:0009368,	proteolysis, serine-type endopeptidase activity, hydrolase activity, protein binding, peptidase activity, identical protein binding, mitochondrion, serine-type peptidase activity, mitochondrial matrix, endopeptidase activity, ATPase binding, proteolysis involved in cellular protein catabolic process, membrane protein proteolysis, protein quality control for misfolded or incompletely synthesized p…
ENSMUSG00000002661	Alkbh7	RNA14	Ribo14	0.189403	0.297009	0.542597	121	0.357567	410	0.181121	81.0316	0.488142	382.75	195.547	-8.40428	2.90839e-07	495.009	320.674	-12.7003	1.71074e-07	GO:0005759, GO:0006974, GO:1902445, GO:0046872, GO:0016491, GO:0055114, GO:0005739, GO:0006631, GO:0051213, GO:0012501, GO:0010883,	mitochondrial matrix, cellular response to DNA damage stimulus, regulation of mitochondrial membrane permeability involved in programmed necrotic cell death, metal ion binding, oxidoreductase activity, oxidation-reduction process, mitochondrion, fatty acid metabolic process, dioxygenase activity, programmed cell death, regulation of lipid storage,
ENSMUSG00000002679	Med6	RNA17	Ribo7	0.448188	0.165822	0.412158	571	0.624314	86	-0.180339	106.055	0.49328	79.8472	18.0508	-0.884853	0.401508	90.263	17.3105	-0.460104	0.655283	GO:0003712, GO:0006357, GO:0016592, GO:0005634, GO:0005654, GO:0005515, GO:0045944, GO:0003677, GO:0008134, GO:0016567, GO:0000151, GO:0061630, GO:0019827, GO:0003713, GO:0070847, GO:0051123,	transcription coregulator activity, regulation of transcription by RNA polymerase II, mediator complex, nucleus, nucleoplasm, protein binding, positive regulation of transcription by RNA polymerase II, DNA binding, transcription factor binding, protein ubiquitination, ubiquitin ligase complex, ubiquitin protein ligase activity, stem cell population maintenance, transcription coactivator activity,…
ENSMUSG00000002688	Prkd1	RNA1	Ribo17	0.0573392	0.172918	0.0566468	1580	0.167233	725	-0.470148	-1	-1	129.761	10.8194	5.31428	0.000109301	162.811	13.4466	4.93608	0.000590597	GO:0005524, GO:0006468, GO:0035556, GO:0004672, GO:0004697, GO:0016020, GO:0016740, GO:0005794, GO:0046872, GO:0005886, GO:0005634, GO:0005829, GO:0005737, GO:0000166, GO:0042802, GO:0045944, GO:0005911, GO:0004674, GO:0016301, GO:0016310, GO:0002376, GO:0045087, GO:0051092, GO:0007265, GO:0030154, GO:0060548, GO:0046777, GO:0006915, GO:0010508, GO:0033138, GO:0010976, GO:0007030, GO:0043123, GO:…	ATP binding, protein phosphorylation, intracellular signal transduction, protein kinase activity, protein kinase C activity, membrane, transferase activity, Golgi apparatus, metal ion binding, plasma membrane, nucleus, cytosol, cytoplasm, nucleotide binding, identical protein binding, positive regulation of transcription by RNA polymerase II, cell-cell junction, protein serine/threonine kinase ac…
ENSMUSG00000002718	Cse1l	RNA17	Ribo16	0.400035	0.644999	0.585978	244	0.69211	117	-0.0722941	425.516	0.484091	1110.71	115.433	2.62103	0.0259427	1108.86	144.644	1.83426	0.121323	, GO:0005515, GO:0006886, GO:0008536, GO:0005634, GO:0005654, GO:0005829, GO:0015031, GO:0005737, GO:0005635, GO:0006606, GO:0005049, GO:0006611	, protein binding, intracellular protein transport, Ran GTPase binding, nucleus, nucleoplasm, cytosol, protein transport, cytoplasm, nuclear envelope, protein import into nucleus, nuclear export signal receptor activity, protein export from nucleus
ENSMUSG00000002728	Naa20	RNA15	Ribo17	0.571003	0.672368	0.615964	313	0.670703	234	-0.0369753	467.501	0.45082	112.563	13.5739	4.08758	0.00110871	156.443	32.2937	-0.830342	0.425725	GO:0008080, GO:0016740, GO:0005634, GO:0005829, GO:0005737, GO:0016746, GO:0004596, GO:0017196, GO:0031416,	N-acetyltransferase activity, transferase activity, nucleus, cytosol, cytoplasm, transferase activity, transferring acyl groups, peptide alpha-N-acetyltransferase activity, N-terminal peptidyl-methionine acetylation, NatB complex,
ENSMUSG00000002731	Prkra	RNA8	Ribo17	0.0657585	0.366222	0.344703	136	0.280189	650	0.0899934	-1	-1	151.149	36.9539	-3.05688	0.00799056	173.192	45.1934	-2.97865	0.0138396	GO:0008047, GO:0003725, GO:0030422, GO:0005654, GO:0005829, GO:0003723, GO:0005737, GO:0042802, GO:0042803, GO:0043085, GO:0005515, GO:0031047, GO:0048705, GO:0050821, GO:0019901, GO:0048471, GO:0035196, GO:0008284, GO:0019899, GO:0034599, GO:0031054, GO:2001244, GO:0006468, GO:0043583, GO:0042474, GO:0042473, GO:0070578, GO:0070883,	enzyme activator activity, double-stranded RNA binding, production of siRNA involved in RNA interference, nucleoplasm, cytosol, RNA binding, cytoplasm, identical protein binding, protein homodimerization activity, positive regulation of catalytic activity, protein binding, gene silencing by RNA, skeletal system morphogenesis, protein stabilization, protein kinase binding, perinuclear region of cy…
ENSMUSG00000002732	Fkbp7	RNA1	Ribo7	0.158671	0.0817838	0.165515	1301	0.24191	403	-0.164817	4	0.571429	179.876	49.9764	-5.53734	7.31833e-05	162.546	41.22	-3.04295	0.0139512	GO:0005509, GO:0003755, GO:0046872, GO:0005515, GO:0016853, GO:0005783, GO:0005788, GO:0000413,	calcium ion binding, peptidyl-prolyl cis-trans isomerase activity, metal ion binding, protein binding, isomerase activity, endoplasmic reticulum, endoplasmic reticulum lumen, protein peptidyl-prolyl isomerization,
ENSMUSG00000002741	Ykt6	RNA16	Ribo3	0.18797	0.0716768	0.397352	112	0.25234	202	0.19719	1	1	307.009	120.509	-8.55822	6.19191e-07	263.128	101.595	-7.38165	2.36497e-05	GO:0016021, GO:0016192, GO:0005623, GO:0016020, GO:0016740, GO:0000139, GO:0005794, GO:0005829, GO:0005737, GO:0015031, GO:0030659, GO:0031410, GO:0005783, GO:0005887, GO:0061025, GO:0005768, GO:0005739, GO:0006888, GO:0043025, GO:0097441, GO:0042147, GO:0031201, GO:0006904, GO:0005484, GO:0097440, GO:0019706, GO:0006903,	integral component of membrane, vesicle-mediated transport, cell, membrane, transferase activity, Golgi membrane, Golgi apparatus, cytosol, cytoplasm, protein transport, cytoplasmic vesicle membrane, cytoplasmic vesicle, endoplasmic reticulum, integral component of plasma membrane, membrane fusion, endosome, mitochondrion, endoplasmic reticulum to Golgi vesicle-mediated transport, neuronal cell b…
ENSMUSG00000002748	Baz1b	RNA17	Ribo10	0.387577	0.124462	0.536109	327	0.392842	227	0.135034	148.001	0.498318	1527.82	177.716	3.90204	0.0012683	1780.94	154.385	12.1402	2.61885e-07	GO:0005515, GO:0004713, GO:0006338, GO:0016740, GO:0046872, GO:0005634, GO:0016604, GO:0000166, GO:0005524, GO:0006974, GO:0016301, GO:0016310, GO:0018108, GO:0004715, GO:0000793, GO:0006333, GO:0042393, GO:0043596, GO:0035173, GO:0016572, GO:0005721,	protein binding, protein tyrosine kinase activity, chromatin remodeling, transferase activity, metal ion binding, nucleus, nuclear body, nucleotide binding, ATP binding, cellular response to DNA damage stimulus, kinase activity, phosphorylation, peptidyl-tyrosine phosphorylation, non-membrane spanning protein tyrosine kinase activity, condensed chromosome, chromatin assembly or disassembly, histo…
ENSMUSG00000002763	Pex6		Ribo2		0.378182			0.732075	59					125.271	-1.13634	0.273644		137.703	-0.892045	0.393327	GO:0005524, GO:0016020, GO:0016887, GO:0005829, GO:0005515, GO:0005737, GO:0000166, GO:0042995, GO:0044877, GO:0050821, GO:0005777, GO:0005778, GO:0008022, GO:0007031, GO:0016558, GO:0042623, GO:0006625, GO:0016561, GO:0001750, GO:0097733,	ATP binding, membrane, ATPase activity, cytosol, protein binding, cytoplasm, nucleotide binding, cell projection, protein-containing complex binding, protein stabilization, peroxisome, peroxisomal membrane, protein C-terminus binding, peroxisome organization, protein import into peroxisome matrix, ATPase activity, coupled, protein targeting to peroxisome, protein import into peroxisome matrix, tr…
ENSMUSG00000002767	Mrpl2	RNA8	Ribo13	0.0728034	0.257842	0.379734	119	0.743218	22	-0.291636	4.5	0.5	788.714	172.6	-3.31617	0.00470046	817.99	291.378	-7.16511	3.04959e-05	GO:0003735, GO:0006412, GO:0005840, GO:0003723, GO:0005739, GO:0005762, GO:0032543,	structural constituent of ribosome, translation, ribosome, RNA binding, mitochondrion, mitochondrial large ribosomal subunit, mitochondrial translation,
ENSMUSG00000002778	Kdelr1	RNA1	Ribo11	0.0405897	0.127671	0.0278961	1641	0.671644	65	-1.3816	-1	-1	581.685	260.383	-11.4323	8.35956e-09	468.733	187.167	-8.15491	1.89842e-05	GO:0016021, GO:0046923, GO:0006621, GO:0016020, GO:0000139, GO:0005794, GO:0015031, GO:0031410, GO:0005783, GO:0005789, GO:0016192, GO:0006888, GO:0006890, GO:0030663, GO:0030217, GO:0005793, GO:0005801, GO:0033116, GO:0070231, GO:0002369, GO:0005046,	integral component of membrane, ER retention sequence binding, protein retention in ER lumen, membrane, Golgi membrane, Golgi apparatus, protein transport, cytoplasmic vesicle, endoplasmic reticulum, endoplasmic reticulum membrane, vesicle-mediated transport, endoplasmic reticulum to Golgi vesicle-mediated transport, retrograde vesicle-mediated transport, Golgi to endoplasmic reticulum, COPI-coat…
ENSMUSG00000002781	Tmem143	RNA14		0.189273		0.47637	160						849.795		-4.14283	0.000764734	1123.61		-13.1764	2.70174e-05	GO:0005739, GO:0016020, GO:0016021,	mitochondrion, membrane, integral component of membrane,
ENSMUSG00000002797	Ggct		Ribo7		0.0506655			0.125177	503					32.0752	-7.66432	2.2474e-06		37.9925	-7.24332	4.85103e-05	GO:0003839, GO:0005829, GO:0042803, GO:0016829, GO:0001836,	gamma-glutamylcyclotransferase activity, cytosol, protein homodimerization activity, lyase activity, release of cytochrome c from mitochondria,
ENSMUSG00000002799	Jag2	RNA6	Ribo1	0.229236	0.621781	0.54848	51	0.565714	313	-0.0134357	262.789	0.494894	531.634	55.0224	4.54238	0.000460345	564.978	41.3713	5.41881	0.00217573	GO:0016021, GO:0005515, GO:0016020, GO:0005509, GO:0007154, GO:0007275, GO:0007219, GO:0005112, GO:0005886, GO:0048471, GO:0007283, GO:0008083, GO:0005887, GO:0001701, GO:0030217, GO:0007605, GO:0001501, GO:0042127, GO:0030154, GO:0045061, GO:0003016, GO:0042475, GO:0030155, GO:0001709, GO:0045747, GO:0045746, GO:0016331, GO:0042492, GO:0009912, GO:1990134,	integral component of membrane, protein binding, membrane, calcium ion binding, cell communication, multicellular organism development, Notch signaling pathway, Notch binding, plasma membrane, perinuclear region of cytoplasm, spermatogenesis, growth factor activity, integral component of plasma membrane, in utero embryonic development, T cell differentiation, sensory perception of sound, skeletal…
ENSMUSG00000002803	Btbd6	RNA14	Ribo12	0.122023	0.251272	0.207642	335	0.631174	198	-0.482834	-1	-1	210.615	19.9091	5.31857	0.000343971	229.639	27.0499	4.33798	0.00147102	, GO:0005515, GO:0005829, GO:0005737, GO:0022008	, protein binding, cytosol, cytoplasm, neurogenesis
ENSMUSG00000002804	Nudt14	RNA1	Ribo2	0.135166	0.324137	0.139222	1373	0.626757	127	-0.653392	64	0.5	39.8938	28.059	-6.08402	0.000126707	38.2236	28.0264	-8.90312	4.56049e-06	GO:0046872, GO:0016818, GO:0016787, GO:0005737, GO:0042802, GO:0047631, GO:0008768, GO:0006753, GO:0019693,	metal ion binding, hydrolase activity, acting on acid anhydrides, in phosphorus-containing anhydrides, hydrolase activity, cytoplasm, identical protein binding, ADP-ribose diphosphatase activity, UDP-sugar diphosphatase activity, nucleoside phosphate metabolic process, ribose phosphate metabolic process,
ENSMUSG00000002808	Epdr1	RNA7	Ribo9	0.0620779	0.125491	0.198387	150	0.394366	133	-0.298388	-1	-1	88.0248	51.0934	-7.23549	2.89964e-06	84.8774	58.3016			GO:0005576, GO:0005509, GO:0007160, GO:0003674, GO:0008150, GO:0008289, GO:0005764, GO:0043202,	extracellular region, calcium ion binding, cell-matrix adhesion, molecular_function, biological_process, lipid binding, lysosome, lysosomal lumen,
ENSMUSG00000002812	Flii	RNA9	Ribo10	0.0603088	0.233528	0.301738	83	0.832798	18	-0.440909	-1	-1	2816.42	498.919	-1.46573	0.162098	2508.66	433.7	-0.410091	0.690387	, GO:0005515, GO:0051015, GO:0030036, GO:0051014, GO:0005634, GO:0005654, GO:0005829, GO:0005737, GO:0030054, GO:0003779, GO:0007275, GO:0005856, GO:0005925, GO:0005815, GO:0034451, GO:0005903	, protein binding, actin filament binding, actin cytoskeleton organization, actin filament severing, nucleus, nucleoplasm, cytosol, cytoplasm, cell junction, actin binding, multicellular organism development, cytoskeleton, focal adhesion, microtubule organizing center, centriolar satellite, brush border
ENSMUSG00000002814	Top3a		Ribo14		0.0748267			0.0701858	633					9.98566	5.06329	0.000654987		10.9314	6.45746	0.000117116	GO:0003677, GO:0003917, GO:0006265, GO:0016853, GO:0003916, , GO:0005694, GO:0008270, GO:0046872, GO:0005634, GO:0005739, GO:0003697, GO:0005759, GO:0016605, GO:0005654, GO:0051304, GO:0032042	DNA binding, DNA topoisomerase type I (single strand cut, ATP-independent) activity, DNA topological change, isomerase activity, DNA topoisomerase activity, , chromosome, zinc ion binding, metal ion binding, nucleus, mitochondrion, single-stranded DNA binding, mitochondrial matrix, PML body, nucleoplasm, chromosome separation, mitochondrial DNA metabolic process
ENSMUSG00000002820	Atg4d	RNA15	Ribo14	0.600077	0.0722856	0.705068	185	0.0777475	625	0.957545	327.5	0.500765	566.711	30.6135	7.45303	2.03687e-06	735.926	42.0703	9.05656	3.91126e-06	GO:0016787, GO:0005654, GO:0008233, GO:0008234, GO:0006508, GO:0006914, GO:0015031, GO:0005737, GO:0005739, GO:0005759, GO:0006915,	hydrolase activity, nucleoplasm, peptidase activity, cysteine-type peptidase activity, proteolysis, autophagy, protein transport, cytoplasm, mitochondrion, mitochondrial matrix, apoptotic process,
ENSMUSG00000002831	Plin4	RNA12	Ribo10	0.297133	0.204738	0.690688	12	0.586778	126	0.0708083	51.5009	0.495201	2639.08	364.422	0.5383	0.598267	5131.95	664.781	0.941887	0.368447	, GO:0016020, GO:0005886, GO:0005829, GO:0005737, GO:0043231, GO:0005811	, membrane, plasma membrane, cytosol, cytoplasm, intracellular membrane-bounded organelle, lipid droplet
ENSMUSG00000002833	Hdgfl2		Ribo14		0.332599			0.448982	322					152.021	-7.14377	3.37152e-06		208.407	-29.061	3.29794e-10	GO:0005634, GO:0005515, GO:0030307,	nucleus, protein binding, positive regulation of cell growth,
ENSMUSG00000002844	Adprh		Ribo10		0.17832			0.475801	186					179.981	-13.774	1.23611e-07		175.9	-21.9324	1.97122e-08	GO:0000287, GO:0003875, GO:0051725, GO:0046872, GO:0005615, GO:0016787, GO:0005829, GO:0005096, GO:0006464, GO:0017137, GO:0006886, GO:0090630, GO:0030955,	magnesium ion binding, ADP-ribosylarginine hydrolase activity, protein de-ADP-ribosylation, metal ion binding, extracellular space, hydrolase activity, cytosol, GTPase activator activity, cellular protein modification process, Rab GTPase binding, intracellular protein transport, activation of GTPase activity, potassium ion binding,
ENSMUSG00000002846	Timmdc1	RNA15	Ribo11	0.610305	0.21689	0.637733	281	0.53868	119	0.0733077	327.5	0.5	454.197	84.2074	-0.332546	0.744079	504.077	97.0067	-1.87434	0.0903608	GO:0016020, GO:0016021, GO:0003674, GO:0008150, GO:0005654, GO:0005739, GO:0031966,	membrane, integral component of membrane, molecular_function, biological_process, nucleoplasm, mitochondrion, mitochondrial membrane,
ENSMUSG00000002847	Pla1a	RNA7	Ribo1	0.326598	0.728669	0.938793	4	0.667326	178	0.148232	352.084	0.497294	222.905	52.9998	-2.53906	0.0226845	215.014	32.2894	1.34296	0.21217	GO:0052689, GO:0006629, GO:0005615, GO:0016787, GO:0005576, GO:0016042, GO:0004620, GO:0002080, GO:0016298, GO:0008970,	carboxylic ester hydrolase activity, lipid metabolic process, extracellular space, hydrolase activity, extracellular region, lipid catabolic process, phospholipase activity, acrosomal membrane, lipase activity, phospholipase A1 activity,
ENSMUSG00000002870	Mcm2	RNA10	Ribo12	0.0451813	0.218465	0.164302	329	0.421611	387	-0.40927	-1	-1	165.17	57.8921	-5.01414	0.000236963	89.5468	27.2927	-5.15942	0.000425584	GO:0003677, GO:0005634, GO:0005524, GO:0006260, GO:0006270, GO:1905775, GO:0042555, GO:0046872, GO:0016787, GO:0005654, GO:0015630, GO:0005737, GO:0000166, GO:0004386, GO:0007049, GO:0006915, GO:0006334, GO:0042393, GO:0003678, GO:0000785, GO:0090102, GO:0043138, GO:0019899, GO:0003688, GO:0003697, GO:0071353, GO:0006268, GO:0005664, GO:0000727, GO:0006267, GO:1902975,	DNA binding, nucleus, ATP binding, DNA replication, DNA replication initiation, negative regulation of DNA helicase activity, MCM complex, metal ion binding, hydrolase activity, nucleoplasm, microtubule cytoskeleton, cytoplasm, nucleotide binding, helicase activity, cell cycle, apoptotic process, nucleosome assembly, histone binding, DNA helicase activity, chromatin, cochlea development, 3'-5' DN…
ENSMUSG00000002871	Tpra1	RNA1	Ribo10	0.493544	0.207593	0.513435	482	0.405292	222	0.102717	292.07	0.499265	359.269	52.9141	0.0241129	0.98108	328.248	41.1379	4.19682	0.00716416	GO:0016020, GO:0016021, GO:0005886, GO:0040016, GO:1901991,	membrane, integral component of membrane, plasma membrane, embryonic cleavage, negative regulation of mitotic cell cycle phase transition,
ENSMUSG00000002881	Nab1	RNA4	Ribo1	0.131299	0.315277	0.339723	129	0.335948	633	0.00485218	112	0.5	410.198	28.3025	9.35889	6.57878e-06	291.479	18.3444			GO:0006355, GO:0005634, GO:0003712, GO:0045892, GO:0008134, GO:0042552, GO:0001958, GO:0014037, GO:0045682,	regulation of transcription, DNA-templated, nucleus, transcription coregulator activity, negative regulation of transcription, DNA-templated, transcription factor binding, myelination, endochondral ossification, Schwann cell differentiation, regulation of epidermis development,
ENSMUSG00000002885	Adgre5		Ribo14		0.23764			0.260831	501					174.294	-0.359076	0.72757		145.738	2.71538	0.0217321	GO:0007186, GO:0016021, GO:0004930, GO:0005509, GO:0007166, GO:0004888, GO:0016020,	G protein-coupled receptor signaling pathway, integral component of membrane, G protein-coupled receptor activity, calcium ion binding, cell surface receptor signaling pathway, transmembrane signaling receptor activity, membrane,
ENSMUSG00000002897	Il17ra	RNA10	Ribo12	0.122808	0.189105	0.605859	61	0.342379	475	0.247864	35.1661	0.462712	173.832	14.292	3.41504	0.00796034	79.9545	6.50887	5.78848	0.0006714	GO:0030368, GO:0016020, GO:0016021, GO:0005886, GO:0019221, GO:0071345, GO:1900017, GO:0050729, GO:0005102, GO:0032747, GO:0071621, GO:2000664, GO:2000667, GO:0072537, GO:0050832,	interleukin-17 receptor activity, membrane, integral component of membrane, plasma membrane, cytokine-mediated signaling pathway, cellular response to cytokine stimulus, positive regulation of cytokine production involved in inflammatory response, positive regulation of inflammatory response, signaling receptor binding, positive regulation of interleukin-23 production, granulocyte chemotaxis, pos…
ENSMUSG00000002900	Lamb1	RNA1	Ribo1	0.600965	0.743593	0.612621	319	0.835807	33	-0.134914	538.106	0.418434	3622.27	650.583	-0.740622	0.470358	2369.4	272.434	5.5697	0.000237486	GO:0005615, GO:0005634, GO:0005515, GO:0005576, GO:0031012, GO:0007155, GO:0016477, GO:0005178, GO:0048471, GO:0005201, GO:0042476, GO:0019899, GO:0031175, GO:0005604, GO:0062023, GO:0034446, GO:0009887, GO:0009888, GO:0007566, GO:0030335, GO:0007611, GO:0007162, GO:0021812, GO:0043208, GO:0070831, GO:0005606, GO:0005607, GO:0043256, GO:0043257, GO:0043259, , GO:0035987	extracellular space, nucleus, protein binding, extracellular region, extracellular matrix, cell adhesion, cell migration, integrin binding, perinuclear region of cytoplasm, extracellular matrix structural constituent, odontogenesis, enzyme binding, neuron projection development, basement membrane, collagen-containing extracellular matrix, substrate adhesion-dependent cell spreading, animal organ …
ENSMUSG00000002910	Arrdc2	RNA15	Ribo9	0.237921	0.146121	0.272666	840	0.3174	178	-0.065977	73	0.5	49.7183	14.4018	-0.56384	0.587509	232.579	67.8411	-0.933915	0.372349	, GO:0003674, GO:0008150, GO:0005886, GO:0031410	, molecular_function, biological_process, plasma membrane, cytoplasmic vesicle
ENSMUSG00000002944	Cd36	RNA13	Ribo7	0.184627	0.168067	0.52997	43	0.480507	191	0.0425515	15.5045	0.484515	16223.6	2335.7	-0.486256	0.634309	23924.2	3699.38	0.574868	0.578084	GO:0016020, GO:0006955, GO:0007166, GO:0010744, GO:0010629, GO:0010628, GO:0016021, GO:0005794, GO:0009897, GO:0071944, GO:0005886, GO:0032991, GO:0009986, GO:0043231, GO:0005783, GO:0045177, GO:0042383, GO:0009617, GO:0005515, GO:0007155, GO:0050766, GO:0051092, GO:0071222, GO:0032755, GO:0005739, GO:0050830, GO:0042593, GO:0050909, GO:0044877, GO:0043254, GO:0016525, GO:0032760, GO:0006641, GO:…	membrane, immune response, cell surface receptor signaling pathway, positive regulation of macrophage derived foam cell differentiation, negative regulation of gene expression, positive regulation of gene expression, integral component of membrane, Golgi apparatus, external side of plasma membrane, cell periphery, plasma membrane, protein-containing complex, cell surface, intracellular membrane-b…
ENSMUSG00000002949	Timm44	RNA15	Ribo17	0.423716	0.811627	0.425681	608	0.763848	148	-0.253923	410.819	0.468437	870.641	215.379	-11.6087	3.10704e-08	1042.99	396.94	-13.1088	3.61465e-07	, GO:0051087, GO:0030150, GO:0016020, GO:0015031, GO:0000166, GO:0005524, GO:0005739, GO:0005743, GO:0019899, GO:0005759, GO:0006886	, chaperone binding, protein import into mitochondrial matrix, membrane, protein transport, nucleotide binding, ATP binding, mitochondrion, mitochondrial inner membrane, enzyme binding, mitochondrial matrix, intracellular protein transport
ENSMUSG00000002968	Med25		Ribo10		0.239869			0.829488	19					148.768	1.27702	0.235019		121.424	1.86033	0.115921	, GO:0005634, GO:0005654, GO:0005515, GO:0045944, GO:0000122, GO:0008134, GO:0016592, GO:0048147, GO:0042974, GO:0046965, GO:0035563, GO:0071158, GO:0001223, GO:0044798, GO:2001178	, nucleus, nucleoplasm, protein binding, positive regulation of transcription by RNA polymerase II, negative regulation of transcription by RNA polymerase II, transcription factor binding, mediator complex, negative regulation of fibroblast proliferation, retinoic acid receptor binding, retinoid X receptor binding, positive regulation of chromatin binding, positive regulation of cell cycle arrest…
ENSMUSG00000002980	Bcam	RNA8	Ribo2	0.0394326	0.271032	0.134436	219	0.404502	343	-0.478404	-1	-1	3325.79	834.823	-4.99778	0.000131455	2842.62	848.671	-10.1253	1.41789e-06	GO:0016020, GO:0016021, GO:0009986, GO:0005886, GO:0005887, GO:0007155, GO:0008022, GO:0007160, GO:0043236, GO:0005055,	membrane, integral component of membrane, cell surface, plasma membrane, integral component of plasma membrane, cell adhesion, protein C-terminus binding, cell-matrix adhesion, laminin binding, laminin receptor activity,
ENSMUSG00000002981	Clptm1		Ribo3		0.0576482			0.142582	260					337.28	-4.94768	0.000175295		341.414	-8.53225	1.31836e-05	GO:0016021, GO:0016020, GO:0003674, GO:0007275, GO:0030154, GO:0009897, GO:0033081,	integral component of membrane, membrane, molecular_function, multicellular organism development, cell differentiation, external side of plasma membrane, regulation of T cell differentiation in thymus,
ENSMUSG00000002983	Relb	RNA1	Ribo1	0.289228	0.415831	0.302089	956	0.474126	441	-0.19576	275.786	0.462728	171.987	20.7777	4.53365	0.000561653	84.8757	9.03986	2.8774	0.0164587	GO:0003677, GO:0006355, GO:0005634, GO:0005737, GO:0003700, GO:0006357, GO:0045087, GO:0005654, GO:0032991, GO:0005829, GO:0005515, GO:0005856, GO:0000122, GO:0045944, GO:0000977, GO:0010628, GO:0000981, GO:0048511, GO:0019901, GO:0005813, GO:0003682, GO:0005815, GO:0042802, GO:0045892, GO:0032922, GO:0006954, GO:0032688, GO:0017053, GO:0000978, GO:0019882, GO:0007249, GO:0071470, GO:0043011, GO:…	DNA binding, regulation of transcription, DNA-templated, nucleus, cytoplasm, DNA-binding transcription factor activity, regulation of transcription by RNA polymerase II, innate immune response, nucleoplasm, protein-containing complex, cytosol, protein binding, cytoskeleton, negative regulation of transcription by RNA polymerase II, positive regulation of transcription by RNA polymerase II, RNA po…
ENSMUSG00000002984	Tomm40	RNA15	Ribo12	0.32463	0.324089	0.367505	705	0.664772	174	-0.257409	212.17	0.492274	647.197	177.14	-3.95791	0.00347388	615.108	205.454	-11.8244	3.35533e-07	GO:0055085, GO:0005741, GO:0030150, GO:0008320, GO:0016020, GO:0016021, GO:0005829, GO:0015031, GO:0006811, GO:0034220, GO:0005739, GO:0098655, GO:0043065, GO:0005261, GO:0005743, GO:0006626, GO:0005742, GO:0046930, GO:0031307, GO:0015288, GO:0032592, GO:0051204, GO:0070678,	transmembrane transport, mitochondrial outer membrane, protein import into mitochondrial matrix, protein transmembrane transporter activity, membrane, integral component of membrane, cytosol, protein transport, ion transport, ion transmembrane transport, mitochondrion, cation transmembrane transport, positive regulation of apoptotic process, cation channel activity, mitochondrial inner membrane, …
ENSMUSG00000002996	Hbp1	RNA6	Ribo1	0.0767787	0.213034	0.224939	88	0.170559	871	0.120191	-1	-1	795.841	168.45	-2.18741	0.0449621	952.965	168.548	-0.515885	0.617148	GO:0006355, GO:0005515, GO:0003723, GO:0003677, GO:0005634, GO:0005654, GO:0016607,	regulation of transcription, DNA-templated, protein binding, RNA binding, DNA binding, nucleus, nucleoplasm, nuclear speck,
ENSMUSG00000003031	Cdkn1b	RNA6	Ribo8	0.153184	0.0450968	0.427004	60	0.301859	117	0.150627	3	0.6	220.532	100.7	-10.0905	8.35356e-08	264.078	153.894	-13.7004	8.32563e-08	GO:0005634, GO:0005737, GO:0004861, GO:0007050, GO:0042127, GO:0005654, GO:0032991, GO:0005829, GO:0005515, GO:0043231, GO:0030332, GO:0006813, GO:0000082, GO:0005768, GO:0045892, GO:0007049, GO:0007605, GO:0044877, GO:0050680, GO:0019901, GO:0008285, GO:0045930, GO:0043066, GO:0045736, GO:0008284, GO:0048839, GO:0019903, GO:0030308, GO:0008219, GO:0051087, GO:0071236, GO:0007507, GO:0001890, GO:…	nucleus, cytoplasm, cyclin-dependent protein serine/threonine kinase inhibitor activity, cell cycle arrest, regulation of cell population proliferation, nucleoplasm, protein-containing complex, cytosol, protein binding, intracellular membrane-bounded organelle, cyclin binding, potassium ion transport, G1/S transition of mitotic cell cycle, endosome, negative regulation of transcription, DNA-templ…
ENSMUSG00000003032	Klf4	RNA7	Ribo8	0.0487402	0.141402	0.349032	101	0.538617	61	-0.188415	2.00134	0.400267	364.611	35.354	2.7735	0.0135623	506.39	44.3094	2.35996	0.0399561	, GO:0003676, GO:0045944, GO:0046872, GO:0003677, GO:0005634, GO:0005654, GO:0005737, GO:0010033, GO:0005515, GO:0010628, GO:0045893, GO:0000978, GO:0001228, GO:0010629, GO:0000981, GO:0000122, GO:2000134, GO:0045892, GO:0006357, GO:0070373, GO:0032526, GO:0032088, GO:0043565, GO:0000790, GO:0016525, GO:0008285, GO:0035166, GO:0045429, GO:0003690, GO:0003700, GO:0000987, GO:0042826, GO:0044212, G…	, nucleic acid binding, positive regulation of transcription by RNA polymerase II, metal ion binding, DNA binding, nucleus, nucleoplasm, cytoplasm, response to organic substance, protein binding, positive regulation of gene expression, positive regulation of transcription, DNA-templated, RNA polymerase II cis-regulatory region sequence-specific DNA binding, DNA-binding transcription activator act…
ENSMUSG00000003033	Ap1m1	RNA15	Ribo17	0.767469	0.751231	0.579153	374	0.756168	155	-0.115825	488.011	0.450194	324.848	113.535	-11.9766	9.59078e-09	424.433	130.25	-86.6144	1.59533e-10	GO:0006886, GO:0016192, GO:0030131, GO:0016020, GO:0005794, GO:0015031, GO:0031410, GO:0005515, GO:0030665, GO:0005802, GO:0035646, GO:0032438,	intracellular protein transport, vesicle-mediated transport, clathrin adaptor complex, membrane, Golgi apparatus, protein transport, cytoplasmic vesicle, protein binding, clathrin-coated vesicle membrane, trans-Golgi network, endosome to melanosome transport, melanosome organization,
ENSMUSG00000003037	Rab8a	RNA3	Ribo16	0.275875	0.366126	0.318455	368	0.486734	364	-0.184244	188	0.5	233.455	43.2013	-3.67098	0.0052874	139.838	51.9537	-16.5153	4.87762e-08	GO:0005525, GO:0003924, GO:0016020, GO:0005794, GO:0005886, GO:0005515, GO:0006914, GO:0015031, GO:0005737, GO:0000166, GO:0031410, GO:0005856, GO:0042995, GO:0014069, GO:0005768, GO:0055037, GO:0017137, GO:0097730, GO:0045202, GO:0030425, GO:0019901, GO:0055038, GO:0072659, GO:0005813, GO:0019003, GO:0007409, GO:0030496, GO:0043025, GO:0006886, GO:0045335, GO:0005929, GO:0043197, GO:0098978, GO:…	GTP binding, GTPase activity, membrane, Golgi apparatus, plasma membrane, protein binding, autophagy, protein transport, cytoplasm, nucleotide binding, cytoplasmic vesicle, cytoskeleton, cell projection, postsynaptic density, endosome, recycling endosome, Rab GTPase binding, non-motile cilium, synapse, dendrite, protein kinase binding, recycling endosome membrane, protein localization to plasma m…
ENSMUSG00000003039	Fam32a	RNA3	Ribo1	0.248711	0.21117	0.449167	230	0.203491	830	0.343863	81	0.5	89.1089	31.1075	-7.19182	9.97318e-05	61.9736	40.4939	-6.62657	0.00078264	GO:0008150, GO:0005634, GO:0005654, GO:0005730, GO:0007049, GO:0006915,	biological_process, nucleus, nucleoplasm, nucleolus, cell cycle, apoptotic process,
ENSMUSG00000003068	Stk11	RNA15	Ribo17	0.746269	0.11729	0.663675	235	0.101602	756	0.815054	344.5	0.500727	736.02	48.5597	17.8258	5.08676e-11	927.784	78.4231	6.7664	4.94106e-05	GO:0030511, GO:0004672, GO:0005524, GO:0006468, GO:0016020, GO:0016740, GO:0046872, GO:0005634, GO:0005654, GO:0032991, GO:0005829, GO:0005737, GO:0006914, GO:0000166, GO:0006974, GO:0004674, GO:0005739, GO:0016301, GO:0016310, GO:0005515, GO:0007283, GO:0030154, GO:0000287, GO:0043276, GO:0046777, GO:0007049, GO:0006915, GO:0044877, GO:0002039, GO:0010508, GO:0097484, GO:0030018, GO:0008285, GO:…	positive regulation of transforming growth factor beta receptor signaling pathway, protein kinase activity, ATP binding, protein phosphorylation, membrane, transferase activity, metal ion binding, nucleus, nucleoplasm, protein-containing complex, cytosol, cytoplasm, autophagy, nucleotide binding, cellular response to DNA damage stimulus, protein serine/threonine kinase activity, mitochondrion, ki…
ENSMUSG00000003072	Atp5d	RNA5	Ribo13	0.0720981	0.348136	0.250263	41	0.975487	3	-0.590826	-1	-1	3690.4	2081.5	-30.0072	2.16549e-13	4094.17	3826.2	-16.4969	1.39709e-08	, GO:0046933, GO:0015986, GO:0045261, GO:0016020, GO:0006811, GO:0005739, GO:0005743, GO:0046034, GO:1902600, GO:0015078, GO:0044877, GO:0016887, GO:0006754, GO:0009060, GO:0005740, GO:0042776, GO:0005753, GO:0000275, GO:0045259, GO:0033615	, proton-transporting ATP synthase activity, rotational mechanism, ATP synthesis coupled proton transport, proton-transporting ATP synthase complex, catalytic core F(1), membrane, ion transport, mitochondrion, mitochondrial inner membrane, ATP metabolic process, proton transmembrane transport, proton transmembrane transporter activity, protein-containing complex binding, ATPase activity, ATP bios…
ENSMUSG00000003099	Ppp5c	RNA15	Ribo17	0.21627	0.290276	0.24229	889	0.26022	669	-0.0310067	106.09	0.484431	725.744	229.766	-12.609	2.19117e-09	857.334	348.668	-24.862	1.3224e-09	GO:0005515, GO:0016787, GO:0006470, GO:0004721, GO:0016020, GO:0046872, GO:0071944, GO:0005886, GO:0005634, GO:0032991, GO:0005829, GO:0005737, GO:0043231, GO:0042802, GO:0043005, GO:0001933, GO:0005524, GO:0060548, GO:0016791, GO:0044877, GO:0043204, GO:0003723, GO:0043025, GO:0031072, GO:0008017, GO:0010288, GO:0001965, GO:1901215, GO:0016576, GO:0004722, GO:0051879, GO:0043531, GO:0043278, GO:…	protein binding, hydrolase activity, protein dephosphorylation, phosphoprotein phosphatase activity, membrane, metal ion binding, cell periphery, plasma membrane, nucleus, protein-containing complex, cytosol, cytoplasm, intracellular membrane-bounded organelle, identical protein binding, neuron projection, negative regulation of protein phosphorylation, ATP binding, negative regulation of cell de…
ENSMUSG00000003119	Cdk12	RNA17	Ribo12	0.670343	0.15511	0.676462	139	0.255492	550	0.422866	218	0.5	572.015	39.2134	8.22467	6.1121e-07	804.843	41.7994	13.3399	1.89395e-05	GO:0005524, GO:0006468, GO:0004672, GO:0016740, GO:0005634, GO:0005654, GO:0000166, GO:0000790, GO:0004674, GO:0016301, GO:0016310, GO:0030332, GO:0006397, GO:0008380, GO:0016607, GO:0019901, GO:0046777, GO:0051726, GO:0008353, GO:0000307, GO:0043484, GO:0004693, GO:0070816, GO:2000737, GO:0032968, GO:0043405, GO:0002944, GO:0019908,	ATP binding, protein phosphorylation, protein kinase activity, transferase activity, nucleus, nucleoplasm, nucleotide binding, nuclear chromatin, protein serine/threonine kinase activity, kinase activity, phosphorylation, cyclin binding, mRNA processing, RNA splicing, nuclear speck, protein kinase binding, protein autophosphorylation, regulation of cell cycle, RNA polymerase II CTD heptapeptide r…
ENSMUSG00000003123	Lipe	RNA13	Ribo2	0.169181	0.11846	0.324304	88	0.107674	641	0.47884	1	1	533.601	58.616	1.96372	0.0784536	731.973	65.8439	5.45647	0.000278308	GO:0016787, GO:0016042, GO:0016298, GO:0008203, GO:0016020, GO:0005615, GO:0005886, GO:0005634, GO:0005829, GO:0005737, GO:0006629, GO:0008202, GO:0005739, GO:0005515, GO:0005811, GO:0016788, GO:0005901, GO:0019901, GO:0019433, GO:0047372, GO:0042134, GO:0006361, GO:0006363, GO:0017171, GO:0046340, GO:0004806, GO:0042758, GO:0033878,	hydrolase activity, lipid catabolic process, lipase activity, cholesterol metabolic process, membrane, extracellular space, plasma membrane, nucleus, cytosol, cytoplasm, lipid metabolic process, steroid metabolic process, mitochondrion, protein binding, lipid droplet, hydrolase activity, acting on ester bonds, caveola, protein kinase binding, triglyceride catabolic process, acylglycerol lipase ac…
ENSMUSG00000003135	Cnot11	RNA1	Ribo4	0.030345	0.161508	0.0238305	1650	0.121108	641	-0.706039	-1	-1	225.71	62.5799	-5.33235	0.000651204	203.207	66.6232	-13.4662	2.86805e-07	GO:0030014, GO:0003674, GO:0008150, GO:0005634, GO:0005737, GO:0031047, GO:0006417,	CCR4-NOT complex, molecular_function, biological_process, nucleus, cytoplasm, gene silencing by RNA, regulation of translation,
ENSMUSG00000003154	Foxj2	RNA3	Ribo7	0.229053	0.0886363	0.319741	365	0.166064	478	0.284523	23.5	0.51087	243.577	49.1089	-3.72976	0.00201262	215.175	69.7061	-6.60466	6.04277e-05	GO:0006355, GO:0003700, GO:0043565, GO:0003677, GO:0005634, GO:0005654, GO:0042802, GO:0045944, GO:0001228, GO:0045893, GO:0000978, GO:0016525, GO:0001650, GO:1904707, GO:0110059	regulation of transcription, DNA-templated, DNA-binding transcription factor activity, sequence-specific DNA binding, DNA binding, nucleus, nucleoplasm, identical protein binding, positive regulation of transcription by RNA polymerase II, DNA-binding transcription activator activity, RNA polymerase II-specific, positive regulation of transcription, DNA-templated, RNA polymerase II cis-regulatory …
ENSMUSG00000003161	Sri		Ribo2		0.067416			0.109983	640					115.854	-13.3015	1.04545e-09		104.103	-8.14451	1.00625e-05	GO:0005509, GO:0005623, GO:0055118, GO:0016020, GO:0046872, GO:0005654, GO:0005829, GO:0005515, GO:0005737, GO:0005886, GO:0042802, GO:0046982, GO:0005739, GO:0016529, GO:0030424, GO:0005789, GO:0043679, GO:0030018, GO:0031982, GO:0070062, GO:0006816, GO:0033017, GO:0030315, GO:0002020, GO:0005790, GO:0010459, GO:0051924, GO:0086004, GO:0044326, GO:0042994, GO:0060315, GO:1901841, GO:0051281, GO:…	calcium ion binding, cell, negative regulation of cardiac muscle contraction, membrane, metal ion binding, nucleoplasm, cytosol, protein binding, cytoplasm, plasma membrane, identical protein binding, protein heterodimerization activity, mitochondrion, sarcoplasmic reticulum, axon, endoplasmic reticulum membrane, axon terminus, Z disc, vesicle, extracellular exosome, calcium ion transport, sarcop…
ENSMUSG00000003184	Irf3	RNA1	Ribo10	0.21675	0.2284	0.215656	1181	0.681543	83	-0.499732	58.51	0.495847	299.804	85.1947	-3.78593	0.00480693	282.583	67.2859	-4.9437	0.000798171	GO:0006355, GO:0005515, GO:0003700, GO:0044212, GO:0003677, GO:0005634, GO:0005829, GO:0010468, GO:0005737, GO:0042802, GO:0042803, GO:0045944, GO:0051607, GO:0009617, GO:0000978, GO:0001228, GO:0002376, GO:0045087, GO:0071222, GO:0000981, GO:0032496, GO:0000122, GO:0043565, GO:0019904, GO:0043123, GO:0045893, GO:0001227, GO:0043330, GO:0060340, GO:0032727, GO:0060337, GO:0032481, GO:0097300, GO:…	regulation of transcription, DNA-templated, protein binding, DNA-binding transcription factor activity, transcription regulatory region DNA binding, DNA binding, nucleus, cytosol, regulation of gene expression, cytoplasm, identical protein binding, protein homodimerization activity, positive regulation of transcription by RNA polymerase II, defense response to virus, response to bacterium, RNA po…
ENSMUSG00000003199	Mpnd	RNA8	Ribo12	0.0607032	0.306758	0.339585	141	0.640399	187	-0.275503	-1	-1	599.343	109.676	-0.245938	0.810939	577.9	139.297	-16.841	6.37174e-07	, GO:0005515, GO:0046872, GO:0003674, GO:0016787, GO:0008150, GO:0008233, GO:0006508, GO:0008237, GO:0016514	, protein binding, metal ion binding, molecular_function, hydrolase activity, biological_process, peptidase activity, proteolysis, metallopeptidase activity, SWI/SNF complex
ENSMUSG00000003200	Sh3gl1	RNA3	Ribo2	0.20327	0.154166	0.351022	332	0.269087	516	0.115442	24	0.510638	185.343	66.9734	-12.2171	9.67291e-08	116.761	40.0943	-7.48333	2.1027e-05	GO:0005515, GO:0005737, GO:0016020, GO:0005829, GO:0030054, GO:0042802, GO:0042995, GO:0008289, GO:0005768, GO:0045202, GO:0044325, GO:0019902, GO:0051020, GO:0008022, GO:0098815, GO:0098978, GO:0099092, GO:0031901, GO:0002102, GO:0017124, GO:0006897, GO:0098793, GO:0098685, GO:0098686, GO:1900242, GO:1900244, GO:0031697, GO:0016191,	protein binding, cytoplasm, membrane, cytosol, cell junction, identical protein binding, cell projection, lipid binding, endosome, synapse, ion channel binding, phosphatase binding, GTPase binding, protein C-terminus binding, modulation of excitatory postsynaptic potential, glutamatergic synapse, postsynaptic density, intracellular component, early endosome membrane, podosome, SH3 domain binding,…
ENSMUSG00000003208	Yju2	RNA3	Ribo14	0.208037	0.300479	0.246989	425	0.395272	377	-0.204219	76.5	0.5	40.8197	12.3622	-3.36272	0.00738179	40.6769	15.3706	-8.50307	6.87517e-06	, GO:0046872, GO:0003674, GO:0008150, GO:0005634, GO:0006397, GO:0008380, GO:0005681, GO:0071006, GO:0043518	, metal ion binding, molecular_function, biological_process, nucleus, mRNA processing, RNA splicing, spliceosomal complex, U2-type catalytic step 1 spliceosome, negative regulation of DNA damage response, signal transduction by p53 class mediator
ENSMUSG00000003226	Ranbp2	RNA11	Ribo6	0.16316	0.152961	0.688076	20	0.541533	53	0.104012	11.5	0.5	3826.59	217.963	9.25334	4.9927e-06	4571.96	149.484	15.1825	3.11248e-08	, GO:0005515, GO:0046907, GO:0003755, GO:0006457, GO:0000413, GO:0016020, GO:0016740, GO:0046872, GO:0005634, GO:0043547, GO:0003723, GO:0015031, GO:0005737, GO:0005739, GO:0031965, GO:0051028, GO:0005096, GO:0005643, GO:0006607, GO:0005635, GO:0016925, GO:0042405, GO:0044615, GO:0019789, GO:0008536, GO:0006111, GO:0033133, GO:0005642, GO:0044877, GO:0001975, GO:0051642, GO:0043231, GO:0044614, G…	, protein binding, intracellular transport, peptidyl-prolyl cis-trans isomerase activity, protein folding, protein peptidyl-prolyl isomerization, membrane, transferase activity, metal ion binding, nucleus, positive regulation of GTPase activity, RNA binding, protein transport, cytoplasm, mitochondrion, nuclear membrane, mRNA transport, GTPase activator activity, nuclear pore, NLS-bearing protein …
ENSMUSG00000003228	Grk5	RNA10	Ribo4	0.0565254	0.0241201	0.217823	278	0.0150554	730	1.16041	-1	-1	579.518	28.3807	9.11943	2.88938e-07	399.256	13.61	13.6701	8.50356e-08	GO:0005524, GO:0007165, GO:0004703, GO:0006468, GO:0004674, GO:0004672, GO:0016020, GO:0016740, GO:0005886, GO:0005634, GO:0005829, GO:0005737, GO:0000166, GO:0016055, GO:0008289, GO:0031965, GO:0016301, GO:0016310, GO:0016607, GO:0046777, GO:0006915, GO:0043066, GO:0008284, GO:0005515, GO:0051726, GO:0008277, GO:0106072, GO:0002029, GO:0047696, GO:0007217, GO:0045444,	ATP binding, signal transduction, G protein-coupled receptor kinase activity, protein phosphorylation, protein serine/threonine kinase activity, protein kinase activity, membrane, transferase activity, plasma membrane, nucleus, cytosol, cytoplasm, nucleotide binding, Wnt signaling pathway, lipid binding, nuclear membrane, kinase activity, phosphorylation, nuclear speck, protein autophosphorylatio…
ENSMUSG00000003233	Dvl3	RNA15	Ribo14	0.304481	0.479771	0.33726	749	0.506065	265	-0.176241	189.007	0.485879	452.218	104.815	-4.88504	0.000240937	631.038	157.268	-6.19576	0.000159677	GO:0005515, GO:0035556, GO:0016055, GO:0005829, GO:0005737, GO:0007275, GO:0045202, GO:0045893, GO:0001934, GO:0043547, GO:0098978, GO:0000790, GO:0050821, GO:0005102, GO:0060070, GO:0060071, GO:0003007, GO:0008013, GO:0002020, GO:0043507, GO:0048365, GO:0005109, GO:0090179, GO:1904948, GO:1990909, GO:0003148, GO:1903827, GO:0035567, GO:0090103, GO:0150012, GO:0038031, GO:0030674, GO:0042493,	protein binding, intracellular signal transduction, Wnt signaling pathway, cytosol, cytoplasm, multicellular organism development, synapse, positive regulation of transcription, DNA-templated, positive regulation of protein phosphorylation, positive regulation of GTPase activity, glutamatergic synapse, nuclear chromatin, protein stabilization, signaling receptor binding, canonical Wnt signaling p…
ENSMUSG00000003234	Abcf3	RNA15	Ribo17	0.114786	0.646234	0.123562	1109	0.597144	315	-0.684195	-1	-1	782.813	149.594	-4.58239	0.000306688	906.015	193.67	-4.39768	0.0013399	GO:0005524, GO:0016887, GO:0000166, GO:0051607, GO:0005515,	ATP binding, ATPase activity, nucleotide binding, defense response to virus, protein binding,
ENSMUSG00000003299	Mrpl4	RNA14	Ribo11	0.362805	0.144746	0.808132	28	0.655425	71	0.090959	79.6182	0.494523	504.949	334.828	-8.45788	4.31017e-07	676.613	415.628	-11.0828	6.14827e-07	GO:0003735, GO:0006412, GO:0005840, GO:0005739, GO:0005762,	structural constituent of ribosome, translation, ribosome, mitochondrion, mitochondrial large ribosomal subunit,
ENSMUSG00000003308	Keap1	RNA1	Ribo2	0.283934	0.427635	0.272183	1026	0.891965	15	-0.515486	226.091	0.486217	660.395	158.7	-2.35924	0.0426969	553.555	123.879	-1.89034	0.117053	GO:0005515, GO:0016567, GO:0008134, GO:0031463, GO:0005634, GO:0005654, GO:0032991, GO:0005829, GO:0005737, GO:0005925, GO:0005783, GO:0010629, GO:0016234, GO:0001701, GO:0006511, GO:0030496, GO:0005912, GO:0034451, GO:0006355, GO:0042802, GO:0034599, GO:0071353, GO:0010506, GO:0042994, GO:0045604, GO:0097718, GO:0071322, GO:0005884,	protein binding, protein ubiquitination, transcription factor binding, Cul3-RING ubiquitin ligase complex, nucleus, nucleoplasm, protein-containing complex, cytosol, cytoplasm, focal adhesion, endoplasmic reticulum, negative regulation of gene expression, inclusion body, in utero embryonic development, ubiquitin-dependent protein catabolic process, midbody, adherens junction, centriolar satellite…
ENSMUSG00000003316	Glg1	RNA17	Ribo1	0.161348	0.567307	0.187554	1009	0.671065	173	-0.553639	291	0.5	2974.78	828.827	-14.6797	1.43004e-08	2997.93	763.521	-5.96342	0.000138726	GO:0016020, GO:0000139, GO:0016021, GO:0005794, GO:0005886, GO:0005737, GO:0043231, GO:0030054, GO:0045202, GO:0005856, GO:0031012, GO:0030246, GO:0030512, GO:0017134, GO:0010955, GO:0060349, GO:0005797, GO:0032330, GO:0150051	membrane, Golgi membrane, integral component of membrane, Golgi apparatus, plasma membrane, cytoplasm, intracellular membrane-bounded organelle, cell junction, synapse, cytoskeleton, extracellular matrix, carbohydrate binding, negative regulation of transforming growth factor beta receptor signaling pathway, fibroblast growth factor binding, negative regulation of protein processing, bone morphog…
ENSMUSG00000003344	Btbd2	RNA1	Ribo2	0.216258	0.38744	0.225224	1158	0.664443	103	-0.469844	128.002	0.496133	346.284	84.3366	-1.75494	0.102792	344.066	77.9886	-8.01896	2.17201e-05	GO:0005515, GO:0005829, GO:0000932, GO:0022008,	protein binding, cytosol, P-body, neurogenesis,
ENSMUSG00000003345	Csnk1g2	RNA6	Ribo9	0.0430717	0.101705	0.140024	111	0.175984	259	-0.0992715	-1	-1	824.082	21.0766	27.4327	6.83333e-13	813.224	16.2909	9.04403	0.000260001	GO:0005524, GO:0006468, GO:0004674, GO:0004672, GO:0000166, GO:0016301, GO:0016310, GO:0018105, GO:0046777, GO:0016740, GO:0005886, GO:0005634, GO:0005737, GO:0016055, GO:0090263,	ATP binding, protein phosphorylation, protein serine/threonine kinase activity, protein kinase activity, nucleotide binding, kinase activity, phosphorylation, peptidyl-serine phosphorylation, protein autophosphorylation, transferase activity, plasma membrane, nucleus, cytoplasm, Wnt signaling pathway, positive regulation of canonical Wnt signaling pathway,
ENSMUSG00000003346	Abhd17a	RNA1	Ribo1	0.340334	0.380267	0.363283	816	0.409841	526	-0.0523705	241.734	0.435557	481.199	12.2327	18.5885	9.54482e-11	348.416	4.95531	18.3004	8.1775e-08	GO:0016020, GO:0005886, GO:0016787, GO:0030054, GO:0045202, GO:0045211, GO:0042995, GO:0014069, GO:0010008, GO:0005768, GO:0055038, GO:0018345, GO:0043197, GO:0098978, GO:0099175, GO:0072657, GO:0098839, GO:0002084, GO:0008474, GO:1902817, GO:0099031, GO:0099033, GO:1905668,	membrane, plasma membrane, hydrolase activity, cell junction, synapse, postsynaptic membrane, cell projection, postsynaptic density, endosome membrane, endosome, recycling endosome membrane, protein palmitoylation, dendritic spine, glutamatergic synapse, regulation of postsynapse organization, protein localization to membrane, postsynaptic density membrane, protein depalmitoylation, palmitoyl-(pr…
ENSMUSG00000003348	Mob3a	RNA4	Ribo12	0.150541	0.35232	0.548684	54	0.780344	68	-0.152964	130	0.5	86.0011	14.9544	-1.10065	0.288397	28.399	9.0193	-6.34162	8.44239e-05	GO:0046872, GO:0003674, GO:0008150,	metal ion binding, molecular_function, biological_process,
ENSMUSG00000003355	Fkbp11	RNA10	Ribo12	0.213978	0.216122	0.899693	2	0.544617	276	0.218003	84.0057	0.437529	53.363	18.6703	-5.30874	0.00057599	18.3052	11.1485	-8.35659	8.02047e-06	, GO:0003755, GO:0016020, GO:0016021, GO:0016853, GO:0000413	, peptidyl-prolyl cis-trans isomerase activity, membrane, integral component of membrane, isomerase activity, protein peptidyl-prolyl isomerization
ENSMUSG00000003360	Ddx23		Ribo14		0.663046			0.774329	57					138.939	-0.522156	0.608715		184.157	-5.48895	0.000265881	GO:0005524, GO:0003676, GO:0005654, GO:0003723, GO:0005730, GO:0071013, GO:0000398, GO:0062176, GO:0000785, GO:0005634, GO:0005682, GO:0046540,	ATP binding, nucleic acid binding, nucleoplasm, RNA binding, nucleolus, catalytic step 2 spliceosome, mRNA splicing, via spliceosome, R-loop disassembly, chromatin, nucleus, U5 snRNP, U4/U6 x U5 tri-snRNP complex,
ENSMUSG00000003363	Pld3	RNA1	Ribo3	0.734751	0.166014	0.733751	143	0.333332	161	0.342672	460.5	0.5	425.768	146.622	-11.092	2.55045e-08	259.223	104.808	-17.1414	3.52234e-08	GO:0003824, GO:0016020, GO:0016021, GO:0000139, GO:0005794, GO:0016787, GO:0090305, GO:0004518, GO:0004527, GO:0031901, GO:0006259, GO:0002376, GO:0045087, GO:0005783, GO:0005789, GO:0005768, GO:0005764, GO:0005765, GO:0031902, GO:0006954, GO:0043202, GO:0010008, GO:0014902, GO:0004630, GO:0045145, GO:1900015,	catalytic activity, membrane, integral component of membrane, Golgi membrane, Golgi apparatus, hydrolase activity, nucleic acid phosphodiester bond hydrolysis, nuclease activity, exonuclease activity, early endosome membrane, DNA metabolic process, immune system process, innate immune response, endoplasmic reticulum, endoplasmic reticulum membrane, endosome, lysosome, lysosomal membrane, late end…
ENSMUSG00000003380	Rabac1	RNA14	Ribo14	0.118359	0.28207	0.283074	287	0.359752	407	-0.104104	52	0.5	1028.96	468.966	-12.8248	1.73354e-09	1072.55	565.843	-17.9385	6.19889e-09	GO:0016020, GO:0016021, GO:0005794, GO:0005886, GO:0005737, GO:0030054, GO:0045202, GO:0031410, GO:0042802, GO:0008022, GO:0005515, GO:0008021, GO:0070064,	membrane, integral component of membrane, Golgi apparatus, plasma membrane, cytoplasm, cell junction, synapse, cytoplasmic vesicle, identical protein binding, protein C-terminus binding, protein binding, synaptic vesicle, proline-rich region binding,
ENSMUSG00000003382	Etv3		Ribo3		0.13122			0.318019	172					32.3957	0.391452	0.701357		36.6454	-2.43848	0.03494	GO:0006355, GO:0003700, GO:0043565, GO:0000122, GO:0001227, GO:0003677, GO:0005634, GO:0005515, GO:0000981, GO:0030154, GO:0006357, GO:0017053, GO:0000790, GO:0090571, GO:0008285, GO:0000977, GO:0017151, GO:0097011,	regulation of transcription, DNA-templated, DNA-binding transcription factor activity, sequence-specific DNA binding, negative regulation of transcription by RNA polymerase II, DNA-binding transcription repressor activity, RNA polymerase II-specific, DNA binding, nucleus, protein binding, DNA-binding transcription factor activity, RNA polymerase II-specific, cell differentiation, regulation of tr…
ENSMUSG00000003402	Prkcsh	RNA17	Ribo12	0.613423	0.334818	0.645441	173	0.676328	160	-0.0203013	272.198	0.485201	585.928	323.859	-15.5001	3.2953e-10	569.079	392.539	-22.8714	2.77289e-09	GO:0005515, GO:0005509, GO:0006491, GO:0046872, GO:0043231, GO:0005783, GO:0001701, GO:0006807, GO:0044877, GO:0044325, GO:0003723, GO:0001889, GO:0010977, GO:0005080, GO:0051219, GO:0017177,	protein binding, calcium ion binding, N-glycan processing, metal ion binding, intracellular membrane-bounded organelle, endoplasmic reticulum, in utero embryonic development, nitrogen compound metabolic process, protein-containing complex binding, ion channel binding, RNA binding, liver development, negative regulation of neuron projection development, protein kinase C binding, phosphoprotein bin…
ENSMUSG00000003421	Nosip	RNA14	Ribo12	0.0574796	0.0916996	0.107523	364	0.196157	604	-0.261104	-1	-1	263.356	110.249	-9.14407	1.60014e-07	255.97	115.483	-13.6877	8.39975e-08	GO:0061630, GO:0016740, GO:0005634, GO:0005654, GO:0005737, GO:0007275, GO:0016567, GO:0043086, GO:0051001,	ubiquitin protein ligase activity, transferase activity, nucleus, nucleoplasm, cytoplasm, multicellular organism development, protein ubiquitination, negative regulation of catalytic activity, negative regulation of nitric-oxide synthase activity,
ENSMUSG00000003423	Pih1d1	RNA1	Ribo14	0.440085	0.543334	0.431	659	0.717003	87	-0.221044	391.835	0.499153	350.126	71.2041	-3.14178	0.00671832	275.05	109.586	-12.3504	6.02331e-07	GO:0005634, GO:0005737, GO:1990904, GO:0005515, GO:0005730, GO:0001188, GO:0006338, GO:0042393, GO:0071902, GO:0019901, GO:0051569, GO:0051117, GO:0006364, GO:0031334, GO:0001164, GO:0051219, GO:1901838, GO:2000617, GO:2001268, GO:0048254, GO:0000492, GO:0097255, GO:1902661, GO:1904263, GO:1900113, GO:0070761, GO:0090240, GO:0071169, GO:2000619, GO:1900110, , GO:0030855	nucleus, cytoplasm, ribonucleoprotein complex, protein binding, nucleolus, RNA polymerase I preinitiation complex assembly, chromatin remodeling, histone binding, positive regulation of protein serine/threonine kinase activity, protein kinase binding, regulation of histone H3-K4 methylation, ATPase binding, rRNA processing, positive regulation of protein-containing complex assembly, RNA polymeras…
ENSMUSG00000003429	Rps11	RNA17	Ribo2	0.546093	0.470157	0.667571	153	0.659684	106	0.00516192	314.037	0.499264	672.142	366.31	-6.22495	1.21489e-05	641.029	226.302	-8.06066	1.10203e-05	GO:0003735, GO:0006412, GO:0005840, GO:0003723, GO:0019843, GO:0022627,	structural constituent of ribosome, translation, ribosome, RNA binding, rRNA binding, cytosolic small ribosomal subunit,
ENSMUSG00000003435	Supt5	RNA15	Ribo14	0.104264	0.236561	0.0759844	1199	0.280452	479	-0.567134	-1	-1	1024.85	223.029	-5.92328	0.000240649	1165.53	241.241	-4.5986	0.000982229	, GO:0006355, GO:0005515, GO:0006357, GO:0032784, GO:0005634, GO:0005654, GO:0046982, GO:0045944, GO:0003682, GO:0003729, GO:0000122, GO:0019899, GO:0006368, GO:0032786, GO:0016239, GO:0032785, GO:1900364, GO:0032044	, regulation of transcription, DNA-templated, protein binding, regulation of transcription by RNA polymerase II, regulation of DNA-templated transcription, elongation, nucleus, nucleoplasm, protein heterodimerization activity, positive regulation of transcription by RNA polymerase II, chromatin binding, mRNA binding, negative regulation of transcription by RNA polymerase II, enzyme binding, trans…
ENSMUSG00000003437	Paf1	RNA17	Ribo14	0.236384	0.659646	0.300984	840	0.70846	91	-0.371773	200.952	0.497406	516.242	116.201	-6.46415	1.0676e-05	555.45	186.366	-11.0641	6.24554e-07	GO:0006368, GO:0016570, GO:0016593, GO:0005634, GO:0005654, GO:0005515, GO:0005737, GO:0016055, GO:0045944, GO:0003682, GO:0016020, GO:0030054, GO:1902808, GO:0032968, GO:0016584, GO:0006378, GO:0000122, GO:0001711, GO:0019827, GO:0010390, GO:0045638, GO:0000993, GO:0031062, GO:0071222, GO:0034504, GO:0031442, GO:0033523, GO:0035327,	transcription elongation from RNA polymerase II promoter, histone modification, Cdc73/Paf1 complex, nucleus, nucleoplasm, protein binding, cytoplasm, Wnt signaling pathway, positive regulation of transcription by RNA polymerase II, chromatin binding, membrane, cell junction, positive regulation of cell cycle G1/S phase transition, positive regulation of transcription elongation from RNA polymeras…
ENSMUSG00000003438	Timm50	RNA5	Ribo12	0.0506991	0.300974	0.166348	48	0.6926	142	-0.619464	-1	-1	479.256	136.864	-7.5382	1.77682e-06	419.151	149.045	-12.4406	2.07974e-07	GO:0015031, GO:0005743, GO:0005744, GO:0016020, GO:0016021, GO:0005654, GO:0004725, GO:0035335, GO:0005739, GO:0016607, GO:0006470, GO:0004721, GO:0004722, GO:0001836, GO:0007006, GO:0030150, GO:0043021, GO:0005134,	protein transport, mitochondrial inner membrane, TIM23 mitochondrial import inner membrane translocase complex, membrane, integral component of membrane, nucleoplasm, protein tyrosine phosphatase activity, peptidyl-tyrosine dephosphorylation, mitochondrion, nuclear speck, protein dephosphorylation, phosphoprotein phosphatase activity, protein serine/threonine phosphatase activity, release of cyto…
ENSMUSG00000003452	Bicd1	RNA17	Ribo7	0.570859	0.0401458	0.741319	83	0.11474	512	0.810291	272	0.500921	130.787	13.2307	5.02395	0.000232897	150.334	11.1172	5.57198	0.000346501	, GO:0008093, GO:0070840, GO:0005794, GO:0048471, GO:0005829, GO:0031410, GO:0045505, GO:0016020, GO:0019901, GO:0033365, GO:0005813, GO:0005881, GO:0017137, GO:0005802, GO:0034452, GO:0070507, GO:0048260, GO:0016032, GO:0031871, GO:1904781, GO:0072385, GO:1900737, GO:0034063, GO:0072393, GO:1900275, GO:1900276, GO:0072517	, cytoskeletal adaptor activity, dynein complex binding, Golgi apparatus, perinuclear region of cytoplasm, cytosol, cytoplasmic vesicle, dynein intermediate chain binding, membrane, protein kinase binding, protein localization to organelle, centrosome, cytoplasmic microtubule, Rab GTPase binding, trans-Golgi network, dynactin binding, regulation of microtubule cytoskeleton organization, positive …
ENSMUSG00000003458	Ncstn		Ribo14		0.470692			0.525331	244					190.059	-7.3054	1.7648e-06		187.871	-7.78696	0.000388638	GO:0016021, GO:0016485, GO:0016020, GO:0005794, GO:0032991, GO:0005515, GO:0005737, GO:0005886, GO:0005887, GO:0030659, GO:0031410, GO:0005783, GO:0042383, GO:0005739, GO:0007219, GO:0008233, GO:0030534, GO:0008021, GO:0004175, GO:0045202, GO:0005769, GO:0043085, GO:0070997, GO:0005764, GO:0051402, GO:0005765, GO:0099056, GO:0050673, GO:0007215, GO:0002262, GO:0071277, GO:0097060, GO:0050435, GO:…	integral component of membrane, protein processing, membrane, Golgi apparatus, protein-containing complex, protein binding, cytoplasm, plasma membrane, integral component of plasma membrane, cytoplasmic vesicle membrane, cytoplasmic vesicle, endoplasmic reticulum, sarcolemma, mitochondrion, Notch signaling pathway, peptidase activity, adult behavior, synaptic vesicle, endopeptidase activity, syna…
ENSMUSG00000003464	Pex19	RNA1	Ribo17	0.317105	0.374357	0.319273	916	0.324763	604	-0.00740385	226	0.5	979.837	313.436	-11.928	1.0104e-08	923.636	453.383	-12.6375	1.79284e-07	GO:0005777, GO:0016020, GO:0005634, GO:0005654, GO:0032991, GO:0005829, GO:0005737, GO:0016021, GO:0005515, GO:0050821, GO:0005778, GO:0047485, GO:0051117, GO:0031526, GO:0007031, GO:0072321, GO:0006625, GO:0045046, GO:0061077, GO:0016559, GO:0016557, GO:0072663, GO:1900131, GO:0036105,	peroxisome, membrane, nucleus, nucleoplasm, protein-containing complex, cytosol, cytoplasm, integral component of membrane, protein binding, protein stabilization, peroxisomal membrane, protein N-terminus binding, ATPase binding, brush border membrane, peroxisome organization, chaperone-mediated protein transport, protein targeting to peroxisome, protein import into peroxisome membrane, chaperone…
ENSMUSG00000003469	Phyhip		Ribo11		0.0937881			0.552957	103					54.4185	-11.1213	1.12299e-07		53.491	-6.35034	0.000132822	GO:0005515, GO:0005737, GO:0008104, GO:1990782	protein binding, cytoplasm, protein localization, protein tyrosine kinase binding
ENSMUSG00000003477	Inmt	RNA3	Ribo1	0.0474416	0.682862	0.0539556	549	0.806153	48	-1.17438	-1	-1	24.822	26.2097	-1.96128	0.0853389	36.9735	13.9515	-2.6824	0.0278222	GO:0008168, GO:0016740, GO:0005829, GO:0005737, GO:0032259, GO:0009308, GO:0009636, GO:0008170, GO:0004790, GO:0030748, GO:0098615, GO:0102707,	methyltransferase activity, transferase activity, cytosol, cytoplasm, methylation, amine metabolic process, response to toxic substance, N-methyltransferase activity, thioether S-methyltransferase activity, amine N-methyltransferase activity, dimethyl selenide methyltransferase activity, S-adenosyl-L-methionine:beta-alanine N-methyltransferase activity,
ENSMUSG00000003500	Impdh1	RNA4	Ribo11	0.176761	0.208691	0.27648	155	0.603137	88	-0.338753	5.5	0.5	275.682	60.8023	-2.24117	0.0516029	217.692	53.1639	-4.88988	0.000859568	GO:0055114, GO:0003824, GO:0016491, GO:0006164, GO:0003938, GO:0046872, GO:0005634, GO:0005737, GO:0000166, GO:0006177, GO:0003677, GO:0005829, GO:0003676, GO:0046651, GO:0006183,	oxidation-reduction process, catalytic activity, oxidoreductase activity, purine nucleotide biosynthetic process, IMP dehydrogenase activity, metal ion binding, nucleus, cytoplasm, nucleotide binding, GMP biosynthetic process, DNA binding, cytosol, nucleic acid binding, lymphocyte proliferation, GTP biosynthetic process,
ENSMUSG00000003518	Dusp3	RNA1	Ribo14	0.234183	0.607483	0.245289	1107	0.699041	99	-0.454825	238.516	0.498987	536.613	158.78	-5.70658	7.21333e-05	375.114	142.564	-10.0117	3.54372e-06	GO:0016791, GO:0004725, GO:0006470, GO:0008138, GO:0016311, GO:0016787, GO:0035335, GO:0001772, GO:0005634, GO:0005654, GO:0005829, GO:0004721, GO:0001701, GO:0070373, GO:0000188, GO:0043409, GO:0030971, GO:0019901, GO:0050860, GO:0071364, GO:1990782, GO:0008092, GO:0030336, GO:0050868, GO:0051893, GO:0045931, GO:0046329, GO:1990264, GO:0050922, GO:0120183, GO:0033549, GO:0042059,	phosphatase activity, protein tyrosine phosphatase activity, protein dephosphorylation, protein tyrosine/serine/threonine phosphatase activity, dephosphorylation, hydrolase activity, peptidyl-tyrosine dephosphorylation, immunological synapse, nucleus, nucleoplasm, cytosol, phosphoprotein phosphatase activity, in utero embryonic development, negative regulation of ERK1 and ERK2 cascade, inactivati…
ENSMUSG00000003527	Ess2	RNA1	Ribo16	0.537693	0.244633	0.471654	567	0.286143	683	0.21704	301	0.5	156.235	22.237	-3.53192	0.0030192	102.57	24.3756	-3.99153	0.00897207	GO:0005634, GO:0006397, GO:0008380, GO:0005681, GO:0007399, GO:0071013, GO:0003674,	nucleus, mRNA processing, RNA splicing, spliceosomal complex, nervous system development, catalytic step 2 spliceosome, molecular_function,
ENSMUSG00000003528	Slc25a1	RNA1		0.585623		0.56012	393						79.2996		-0.994878	0.336681	44.3411		-2.81146	0.0203285	GO:0022857, GO:0055085, GO:0016020, GO:0016021, GO:0005739, GO:0005743, GO:0071913, GO:0006843,	transmembrane transporter activity, transmembrane transport, membrane, integral component of membrane, mitochondrion, mitochondrial inner membrane, citrate secondary active transmembrane transporter activity, mitochondrial citrate transmembrane transport,
ENSMUSG00000003531	Dgcr6	RNA7	Ribo2	0.16081	0.18683	0.663431	43	0.336893	448	0.294304	21	0.5	165.831	44.0089	-1.06982	0.302801	165.29	48.4932	-9.29215	6.56962e-06
ENSMUSG00000003534	Ddr1		Ribo12		0.188362			0.367284	439					117.116	0.928152	0.369055		68.7805	-0.248489	0.808785	GO:0005524, GO:0016020, GO:0006468, GO:0005887, GO:0004672, GO:0007169, GO:0004714, GO:0004713, GO:0038062, GO:0016021, GO:0016740, GO:0046872, GO:0005886, GO:0005737, GO:0000166, GO:0016301, GO:0016310, GO:0007275, GO:0014909, GO:0016323, GO:0008285, GO:0005518, GO:0001558, GO:0043235, GO:0005903, GO:0007566, GO:0038063, GO:0046777, GO:0007565, GO:0033674, GO:0001952, GO:0060749, GO:0018108, GO:…	ATP binding, membrane, protein phosphorylation, integral component of plasma membrane, protein kinase activity, transmembrane receptor protein tyrosine kinase signaling pathway, transmembrane receptor protein tyrosine kinase activity, protein tyrosine kinase activity, protein tyrosine kinase collagen receptor activity, integral component of membrane, transferase activity, metal ion binding, plasm…
ENSMUSG00000003541	Ier3	RNA10	Ribo11	0.100444	0.168717	0.386813	172	0.536518	121	-0.142083	11	0.5	318.713	220.585	-4.94633	0.000175756	165.762	74.6646	-4.98597	0.000548568	GO:0043066, GO:2001020, GO:0005634	negative regulation of apoptotic process, regulation of response to DNA damage stimulus, nucleus
ENSMUSG00000003546	Klc4	RNA1	Ribo14	0.385325	0.485696	0.404176	723	0.664647	121	-0.216021	359.5	0.5	439.163	122.299	-4.85345	0.000210647	461.117	179.049	-13.4281	1.00807e-07	GO:0005515, GO:0003777, GO:0005871, GO:0003674, GO:0008150, GO:0005575, GO:0005737, GO:0005856, GO:0005874	protein binding, microtubule motor activity, kinesin complex, molecular_function, biological_process, cellular_component, cytoplasm, cytoskeleton, microtubule
ENSMUSG00000003549	Ercc1	RNA15	Ribo2	0.6481	0.252322	0.551606	423	0.51382	231	0.0308182	312.5	0.5	230.625	125.557	-2.98699	0.0163557	338.743	91.4602	-4.86128	0.000894243	GO:0005634, GO:0006281, GO:0003684, GO:0004519, GO:0016787, GO:0003677, GO:0005654, GO:0005515, GO:0007283, GO:0006974, GO:0004518, GO:0003697, GO:0035264, GO:0006979, GO:0000784, GO:0035166, GO:0019904, GO:0008022, GO:0051276, GO:1990841, GO:0006302, GO:0008283, GO:0010165, GO:0048468, GO:0008584, GO:0007281, GO:0048477, GO:0010259, GO:0060261, GO:0000014, GO:0006289, GO:0009650, GO:0001302, GO:…	nucleus, DNA repair, damaged DNA binding, endonuclease activity, hydrolase activity, DNA binding, nucleoplasm, protein binding, spermatogenesis, cellular response to DNA damage stimulus, nuclease activity, single-stranded DNA binding, multicellular organism growth, response to oxidative stress, nuclear chromosome, telomeric region, post-embryonic hemopoiesis, protein domain specific binding, prot…
ENSMUSG00000003559	As3mt	RNA14	Ribo16	0.339135	0.732428	0.689081	58	0.770385	55	-0.0484376	326.411	0.480722	451.066	98.3534	-4.42418	0.000425356	619.106	190.751	-17.537	1.14133e-07	GO:0016740, GO:0005829, GO:0005737, GO:0008168, GO:0032259, GO:0005739, GO:0009404, GO:0046685, GO:0018872, GO:0030792, GO:0030791,	transferase activity, cytosol, cytoplasm, methyltransferase activity, methylation, mitochondrion, toxin metabolic process, response to arsenic-containing substance, arsonoacetate metabolic process, methylarsonite methyltransferase activity, arsenite methyltransferase activity,
ENSMUSG00000003573	Homer3	RNA1	Ribo1	0.813648	0.0278273	0.815611	64	0.0204948	982	1.59984	533.5	0.500469	96.3709	15.6282	0.0886252	0.930635	60.5827	12.9187	-2.64246	0.0246296	, GO:0005886, GO:0005829, GO:0005515, GO:0005737, GO:0030054, GO:0045202, GO:0042802, GO:0014069, GO:0043005, GO:0098978, GO:0030425, GO:0019904, GO:0008022, GO:0007216, GO:0032703, GO:0070885, GO:0098962, GO:0045178, GO:0035256, GO:2001256	, plasma membrane, cytosol, protein binding, cytoplasm, cell junction, synapse, identical protein binding, postsynaptic density, neuron projection, glutamatergic synapse, dendrite, protein domain specific binding, protein C-terminus binding, G protein-coupled glutamate receptor signaling pathway, negative regulation of interleukin-2 production, negative regulation of calcineurin-NFAT signaling ca…
ENSMUSG00000003575	Crtc1	RNA1	Ribo1	0.302689	0.549732	0.293329	976	0.57136	303	-0.289554	275.118	0.455493	57.3833	32.4058	-10.4275	2.8729e-08	48.6685	24.2244	-14.1081	6.29247e-08	GO:0005634, GO:0005737, GO:0051289, GO:0008140, GO:0032793, GO:0005654, GO:0016604, GO:0005829, GO:0005886, GO:0045944, GO:0014069, GO:0005515, GO:0048511, GO:0045202, GO:0030425, GO:0007613, GO:0043025, GO:0098978, GO:1900006, GO:0097009, GO:0043153, GO:1900273, GO:0099527, GO:1902631,	nucleus, cytoplasm, protein homotetramerization, cAMP response element binding protein binding, positive regulation of CREB transcription factor activity, nucleoplasm, nuclear body, cytosol, plasma membrane, positive regulation of transcription by RNA polymerase II, postsynaptic density, protein binding, rhythmic process, synapse, dendrite, memory, neuronal cell body, glutamatergic synapse, posit…
ENSMUSG00000003581	Rnf215	RNA1	Ribo2	0.661967	0.183631	0.68849	204	0.29072	494	0.374424	427.501	0.499417	135.193	33.2314	-2.7463	0.0149974	105.834	24.3636	-2.64716	0.0410223	, GO:0016020, GO:0016021, GO:0046872, GO:0016567, GO:0005634, GO:0005794, GO:0005737, GO:0006511, GO:0061630, GO:0005770, GO:0051788	, membrane, integral component of membrane, metal ion binding, protein ubiquitination, nucleus, Golgi apparatus, cytoplasm, ubiquitin-dependent protein catabolic process, ubiquitin protein ligase activity, late endosome, response to misfolded protein
ENSMUSG00000003604	Aven	RNA17	Ribo3	0.567754	0.0787399	0.506735	385	0.202022	238	0.399382	121.5	0.502066	124.341	33.5763	-2.60189	0.0209002	170.867	40.7516	-8.69026	1.13601e-05	GO:0016020, GO:0003674, GO:0012505, GO:0006915, GO:0043066,	membrane, molecular_function, endomembrane system, apoptotic process, negative regulation of apoptotic process,
ENSMUSG00000003617	Cp	RNA12	Ribo6	0.0439075	0.228468	0.176706	142	0.854724	7	-0.684574	22	0.5	1805.76	209.838	2.4415	0.0274963	1957.61	158.384	4.29982	0.00156189	GO:0055114, GO:0005615, GO:0016491, GO:0005507, GO:0006826, GO:0006879, GO:0004322, GO:0005623, GO:0046872, GO:0005886, GO:0006811, GO:0005576, GO:0046658, GO:0051087, GO:0006825, GO:0046688, GO:0055072, , GO:0016020, GO:0016021	oxidation-reduction process, extracellular space, oxidoreductase activity, copper ion binding, iron ion transport, cellular iron ion homeostasis, ferroxidase activity, cell, metal ion binding, plasma membrane, ion transport, extracellular region, anchored component of plasma membrane, chaperone binding, copper ion transport, response to copper ion, iron ion homeostasis, , membrane, integral compo…
ENSMUSG00000003623	Crot	RNA6	Ribo7	0.0462546	0.133675	0.100868	120	0.565753	121	-0.748873	-1	-1	439.451	112.868	-5.22859	0.000102024	559.997	111.722	-1.37738	0.198439	GO:0016746, GO:0016740, GO:0043231, GO:0006629, GO:0005739, GO:0042493, GO:0006631, GO:0005777, GO:0006091, GO:0006635, GO:0015908, GO:0051791, GO:0009437, GO:0008458, GO:0015936,	transferase activity, transferring acyl groups, transferase activity, intracellular membrane-bounded organelle, lipid metabolic process, mitochondrion, response to drug, fatty acid metabolic process, peroxisome, generation of precursor metabolites and energy, fatty acid beta-oxidation, fatty acid transport, medium-chain fatty acid metabolic process, carnitine metabolic process, carnitine O-octano…
ENSMUSG00000003644	Rps6ka1	RNA9	Ribo3	0.0543556	0.101298	0.458145	51	0.238184	213	0.28409	-1	-1	151.011	28.4049	-0.382637	0.709279	90.9808	12.2051	1.00943	0.357132	GO:0005524, GO:0000287, GO:0006468, GO:0035556, GO:0004674, GO:0004672, GO:0016740, GO:0000166, GO:0016301, GO:0016310, GO:0006915, GO:0004712, GO:0043027, GO:0043066, GO:0043154, GO:0045944, GO:2000491, GO:0005654, GO:0005829, GO:0005634, GO:0005737, GO:0045893, GO:0008134, GO:0005819, GO:0004711, GO:0072574,	ATP binding, magnesium ion binding, protein phosphorylation, intracellular signal transduction, protein serine/threonine kinase activity, protein kinase activity, transferase activity, nucleotide binding, kinase activity, phosphorylation, apoptotic process, protein serine/threonine/tyrosine kinase activity, cysteine-type endopeptidase inhibitor activity involved in apoptotic process, negative reg…
ENSMUSG00000003662	Ciao1	RNA7	Ribo16	0.265284	0.472918	0.554947	56	0.45381	417	0.0873775	142	0.5	444.828	119.598	-7.82871	1.76024e-06	437.644	155.858	-7.68942	0.000381725	GO:0005515, GO:0016226, GO:0097361, GO:0005737, GO:0006357, GO:0003700, GO:0007059, GO:0071817, GO:0097428,	protein binding, iron-sulfur cluster assembly, CIA complex, cytoplasm, regulation of transcription by RNA polymerase II, DNA-binding transcription factor activity, chromosome segregation, MMXD complex, protein maturation by iron-sulfur cluster transfer,
ENSMUSG00000003680	Tmem179b	RNA1	Ribo10	0.0500449	0.226203	0.0478295	1596	0.632119	97	-1.1211	-1	-1	87.8145	26.8455	-3.01582	0.0086882	75.647	16.5383	-3.42	0.00762792	, GO:0006352, GO:0006357, GO:0006367, GO:0005669, GO:0046982, GO:0000124, GO:0046695, GO:0005634, GO:1903508, GO:0003713, GO:0004402, GO:0043966, GO:0005654, GO:0030914, GO:0006325, GO:0006355, GO:0006366, GO:1904672, GO:0051123	, DNA-templated transcription, initiation, regulation of transcription by RNA polymerase II, transcription initiation from RNA polymerase II promoter, transcription factor TFIID complex, protein heterodimerization activity, SAGA complex, SLIK (SAGA-like) complex, nucleus, positive regulation of nucleic acid-templated transcription, transcription coactivator activity, histone acetyltransferase act…
ENSMUSG00000003721	Insig2	RNA15	Ribo17	0.60917	0.649456	0.719256	168	0.600138	313	0.0786326	474.243	0.445717	216.752	30.3999	3.85143	0.00230416	298.285	40.8789	3.80472	0.00418689	GO:0016020, GO:0016021, GO:0005783, GO:0006629, GO:0008202, GO:0008203, GO:0005789, GO:0042472, GO:0060021, GO:0008134, GO:0006641, GO:0032933, GO:0042474, GO:0006695, GO:0016126, GO:0060363, GO:0010894, GO:0045717, GO:0006991, GO:0032937, GO:0032868, GO:0033993, GO:0070542,	membrane, integral component of membrane, endoplasmic reticulum, lipid metabolic process, steroid metabolic process, cholesterol metabolic process, endoplasmic reticulum membrane, inner ear morphogenesis, roof of mouth development, transcription factor binding, triglyceride metabolic process, SREBP signaling pathway, middle ear morphogenesis, cholesterol biosynthetic process, sterol biosynthetic …
ENSMUSG00000003731	Kpna6	RNA17	Ribo14	0.639636	0.574635	0.622661	206	0.759546	64	-0.0863022	338.966	0.472756	746.848	175.081	-9.47214	3.36304e-07	874.013	200.425	-8.96284	8.83188e-06	GO:0005634, GO:0005515, GO:0005737, GO:0061608, GO:0006606, GO:0140142, GO:0005654, GO:0005829, GO:0015031, GO:0045944, GO:1900017, GO:0008139, GO:0005643, GO:0060135, GO:0006607, GO:0019079, GO:0030682, GO:0075506, GO:1903902, GO:0043657,	nucleus, protein binding, cytoplasm, nuclear import signal receptor activity, protein import into nucleus, nucleocytoplasmic carrier activity, nucleoplasm, cytosol, protein transport, positive regulation of transcription by RNA polymerase II, positive regulation of cytokine production involved in inflammatory response, nuclear localization sequence binding, nuclear pore, maternal process involved…
ENSMUSG00000003762	Coq8b	RNA3	Ribo2	0.171918	0.277646	0.34149	346	0.491723	254	-0.158342	60.0017	0.495882	165.364	48.864	-2.06093	0.0681154	92.2207	25.6676	-2.68139	0.0230379	GO:0005739, GO:0006744, GO:0021692,	mitochondrion, ubiquinone biosynthetic process, cerebellar Purkinje cell layer morphogenesis,
ENSMUSG00000003779	Kif20a	RNA4	Ribo12	0.180697	0.252387	0.43997	94	0.526679	286	-0.0781224	67.5084	0.492762	116.911	21.1406	0.0604319	0.95261	25.2523	2.23868	1.57272	0.150233	GO:0005524, GO:0005874, GO:0005794, GO:0008017, GO:0003777, GO:0007018, GO:0000281, GO:0016887, GO:0005654, GO:0045171, GO:0005634, GO:0015031, GO:0005737, GO:0000166, GO:0005856, GO:0019901, GO:0005871, GO:0005819, GO:0030496, GO:0032465, GO:0001578, GO:0032154, GO:0061952, GO:0003774,	ATP binding, microtubule, Golgi apparatus, microtubule binding, microtubule motor activity, microtubule-based movement, mitotic cytokinesis, ATPase activity, nucleoplasm, intercellular bridge, nucleus, protein transport, cytoplasm, nucleotide binding, cytoskeleton, protein kinase binding, kinesin complex, spindle, midbody, regulation of cytokinesis, microtubule bundle formation, cleavage furrow, …
ENSMUSG00000003808	Farsa	RNA9	Ribo12	0.0881854	0.325162	0.415862	61	0.614926	209	-0.169873	-1	-1	282.545	99.4775	-10.2118	7.201e-08	259.784	100.318	-7.99693	2.22029e-05	GO:0005524, GO:0005737, GO:0000049, GO:0004812, GO:0000166, GO:0043039, GO:0004826, GO:0006432, GO:0005829, GO:0006412, GO:0016874, GO:0051290, GO:0009328,	ATP binding, cytoplasm, tRNA binding, aminoacyl-tRNA ligase activity, nucleotide binding, tRNA aminoacylation, phenylalanine-tRNA ligase activity, phenylalanyl-tRNA aminoacylation, cytosol, translation, ligase activity, protein heterotetramerization, phenylalanine-tRNA ligase complex,
ENSMUSG00000003809	Gcdh	RNA1	Ribo6	0.137628	0.113035	0.133115	1389	0.58629	44	-0.643886	11.5	0.5	605.479	148.052	-4.27011	0.00067098	723.946	255.094	-9.12407	3.65812e-06	GO:0050660, GO:0055114, GO:0016627, GO:0003995, GO:0016491, GO:0000062, GO:0004361, GO:0006637, GO:0019395, GO:0033539, GO:0046949, GO:0005739, , GO:0005759, GO:0005743, GO:0044466, GO:0006568	flavin adenine dinucleotide binding, oxidation-reduction process, oxidoreductase activity, acting on the CH-CH group of donors, acyl-CoA dehydrogenase activity, oxidoreductase activity, fatty-acyl-CoA binding, glutaryl-CoA dehydrogenase activity, acyl-CoA metabolic process, fatty acid oxidation, fatty acid beta-oxidation using acyl-CoA dehydrogenase, fatty-acyl-CoA biosynthetic process, mitochond…
ENSMUSG00000003810	Mast2	RNA10	Ribo9	0.0784935	0.109674	0.177706	316	0.558414	67	-0.497255	-1	-1	3063.93	185.584	8.0021	8.58316e-07	3244.53	179.742	5.74006	0.00194291	GO:0005524, GO:0005515, GO:0000287, GO:0006468, GO:0004674, GO:0004672, GO:0045075, GO:0016740, GO:0000166, GO:0016301, GO:0016310, , GO:0019902	ATP binding, protein binding, magnesium ion binding, protein phosphorylation, protein serine/threonine kinase activity, protein kinase activity, regulation of interleukin-12 biosynthetic process, transferase activity, nucleotide binding, kinase activity, phosphorylation, , phosphatase binding
ENSMUSG00000003812	Dnase2a	RNA3	Ribo12	0.0482604	0.253383	0.0419693	556	0.577551	246	-1.13866	-1	-1	115.077	26.9061	-4.61145	0.000487446	72.3427	22.7915	-9.72494	4.51107e-06	GO:0004531, GO:0006259, GO:0016787, GO:0007275, GO:0004518, GO:0050776, GO:0005764, GO:0006915, GO:0004519, GO:0030218, GO:0006309, GO:0006308, GO:0004520, GO:0000737,	deoxyribonuclease II activity, DNA metabolic process, hydrolase activity, multicellular organism development, nuclease activity, regulation of immune response, lysosome, apoptotic process, endonuclease activity, erythrocyte differentiation, apoptotic DNA fragmentation, DNA catabolic process, endodeoxyribonuclease activity, DNA catabolic process, endonucleolytic,
ENSMUSG00000003814	Calr	RNA17	Ribo12	0.418956	0.230927	0.62463	200	0.450254	357	0.142165	229.022	0.48728	2847.48	1297.51	-10.1886	1.44796e-07	2247.65	1027.24	-22.5631	6.58246e-10	, GO:0005515, GO:0005509, GO:0005783, GO:0006457, GO:0051082, GO:0046872, GO:0005615, GO:0009897, GO:0005634, GO:0005794, GO:0032991, GO:0048471, GO:0005829, GO:0009986, GO:0005737, GO:0043231, GO:0016020, GO:0030246, GO:0016529, GO:0000122, GO:0045892, GO:0005788, GO:0005789, GO:0005178, GO:0071157, GO:0008284, GO:0005635, GO:0030968, GO:0010628, GO:0003729, GO:0031625, GO:0045665, GO:0030866, G…	, protein binding, calcium ion binding, endoplasmic reticulum, protein folding, unfolded protein binding, metal ion binding, extracellular space, external side of plasma membrane, nucleus, Golgi apparatus, protein-containing complex, perinuclear region of cytoplasm, cytosol, cell surface, cytoplasm, intracellular membrane-bounded organelle, membrane, carbohydrate binding, sarcoplasmic reticulum, …
ENSMUSG00000003847	Nfat5		Ribo17		0.565585			0.519723	392					27.3958	17.9953	1.43376e-10		27.4563	9.11226	3.70111e-06	GO:0003700, GO:0006355, GO:0003677, GO:0005634, GO:0005654, GO:0005829, GO:0005737, GO:0045944, GO:0006351, GO:0010628, GO:0000978, GO:0001228, GO:0071345, GO:0008134, GO:0006366, GO:0005667, GO:0001816, GO:0003682, GO:1901224, GO:1904996, GO:0044798, GO:0033173, GO:0070884, , GO:0006970	DNA-binding transcription factor activity, regulation of transcription, DNA-templated, DNA binding, nucleus, nucleoplasm, cytosol, cytoplasm, positive regulation of transcription by RNA polymerase II, transcription, DNA-templated, positive regulation of gene expression, RNA polymerase II cis-regulatory region sequence-specific DNA binding, DNA-binding transcription activator activity, RNA polymer…
ENSMUSG00000003848	Nob1	RNA16	Ribo14	0.18703	0.0480859	0.471515	84	0.0419898	658	1.05035	5	0.555556	162.506	69.2514	-8.90949	2.23179e-07	178.929	85.2288	-20.279	3.65352e-08	, GO:0042274, GO:0000469, GO:0004521, GO:0046872, GO:0016787, GO:0005634, GO:0005737, GO:0004518, GO:0005730, GO:0090502, GO:0004519, GO:0007601, GO:0030688, GO:0030490	, ribosomal small subunit biogenesis, cleavage involved in rRNA processing, endoribonuclease activity, metal ion binding, hydrolase activity, nucleus, cytoplasm, nuclease activity, nucleolus, RNA phosphodiester bond hydrolysis, endonucleolytic, endonuclease activity, visual perception, preribosome, small subunit precursor, maturation of SSU-rRNA
ENSMUSG00000003849	Nqo1		Ribo1		0.437626			0.501514	400					198.328	-6.62287	8.11064e-06		121.734	-5.48863	0.000266001	GO:0005623, GO:0005829, GO:0005737, GO:0042802, GO:0016491, GO:0055114, GO:0006979, GO:0030425, GO:0043066, GO:0043086, GO:0043025, GO:0019430, GO:0043525, GO:0006801, GO:0070301, GO:0004784, GO:0003955, GO:0007568, GO:0007584, GO:0014070, GO:0032355, GO:0045454, GO:0045471, GO:0051602, GO:0071248, GO:1901698, GO:1904880	cell, cytosol, cytoplasm, identical protein binding, oxidoreductase activity, oxidation-reduction process, response to oxidative stress, dendrite, negative regulation of apoptotic process, negative regulation of catalytic activity, neuronal cell body, removal of superoxide radicals, positive regulation of neuron apoptotic process, superoxide metabolic process, cellular response to hydrogen peroxi…
ENSMUSG00000003865	Gys1	RNA15	Ribo14	0.605719	0.567546	0.721222	164	0.707737	92	0.00819704	459.099	0.473298	1259.2	401.434	-10.9164	1.39982e-06	2018.74	629.147	-12.9745	1.39728e-07	GO:0005978, GO:0004373, GO:0016740, GO:0016757, GO:0003824, GO:0008152, GO:0005515, GO:0005737, GO:0005977, GO:0016234, GO:0007507, GO:0019901, GO:0005536, GO:0061547,	glycogen biosynthetic process, glycogen (starch) synthase activity, transferase activity, transferase activity, transferring glycosyl groups, catalytic activity, metabolic process, protein binding, cytoplasm, glycogen metabolic process, inclusion body, heart development, protein kinase binding, glucose binding, glycogen synthase activity, transferring glucose-1-phosphate,
ENSMUSG00000003868	Ruvbl2	RNA17	Ribo12	0.186634	0.374445	0.241627	937	0.704591	132	-0.464792	113.5	0.5	288.542	86.8586	-9.49369	1.15757e-05	248.682	96.357	-16.3547	1.5191e-08	GO:0005524, GO:0003678, GO:0031011, GO:0035267, GO:0043139, GO:0097255, GO:0016787, GO:0005634, GO:0006338, GO:0000812, GO:0005654, GO:0005829, GO:0005737, GO:0000166, GO:0042802, GO:0045944, GO:0006281, GO:0006974, GO:0005515, GO:0000978, GO:0032508, GO:0006357, GO:1903507, GO:0004386, GO:0006325, GO:0006310, GO:0016887, GO:0005813, GO:0071339, GO:0090090, GO:0003714, GO:0042803, GO:0043967, GO:…	ATP binding, DNA helicase activity, Ino80 complex, NuA4 histone acetyltransferase complex, 5'-3' DNA helicase activity, R2TP complex, hydrolase activity, nucleus, chromatin remodeling, Swr1 complex, nucleoplasm, cytosol, cytoplasm, nucleotide binding, identical protein binding, positive regulation of transcription by RNA polymerase II, DNA repair, cellular response to DNA damage stimulus, protein…
ENSMUSG00000003873	Bax	RNA4	Ribo12	0.142992	0.147665	0.33555	133	0.323056	499	0.0164803	-1	-1	176.183	39.3357	-2.96434	0.0159773	109.374	28.6144	-3.04812	0.0122911	GO:0042981, GO:0043065, GO:0005623, GO:0016020, GO:0016021, GO:0071944, GO:0048873, GO:0005634, GO:0032991, GO:0048471, GO:0005829, GO:0048515, GO:0005515, GO:0005737, GO:0042802, GO:0042803, GO:0046982, GO:0007283, GO:0005783, GO:0008289, GO:0005739, GO:0005789, GO:0071310, GO:0032091, GO:0032471, GO:0097192, GO:0006915, GO:0001822, GO:0009791, GO:0044877, GO:0007399, GO:0051434, GO:0008285, GO:…	regulation of apoptotic process, positive regulation of apoptotic process, cell, membrane, integral component of membrane, cell periphery, homeostasis of number of cells within a tissue, nucleus, protein-containing complex, perinuclear region of cytoplasm, cytosol, spermatid differentiation, protein binding, cytoplasm, identical protein binding, protein homodimerization activity, protein heterodi…
ENSMUSG00000003923	Tfam	RNA15	Ribo16	0.492241	0.177105	0.53944	442	0.209785	795	0.410169	248.103	0.495216	223.19	63.8447	-7.58302	2.53922e-06	285.787	78.9906	-6.85872	0.00215857	GO:0003677, GO:0005634, GO:0032991, GO:0003682, GO:0005739, GO:0045893, GO:0003700, GO:0043565, GO:0031072, GO:0005759, GO:0001223, GO:0042645, GO:0008301, GO:0006390, GO:0006391, GO:0033108, GO:0001018,	DNA binding, nucleus, protein-containing complex, chromatin binding, mitochondrion, positive regulation of transcription, DNA-templated, DNA-binding transcription factor activity, sequence-specific DNA binding, heat shock protein binding, mitochondrial matrix, transcription coactivator binding, mitochondrial nucleoid, DNA binding, bending, mitochondrial transcription, transcription initiation fro…
ENSMUSG00000003934	Efnb3	RNA16	Ribo1	0.186385	0.737607	0.414448	105	0.876744	19	-0.325403	368	0.5	183.684	85.8619	-1.65571	0.126	280.041	77.2825	-3.84758	0.00322493	GO:0016020, GO:0016021, GO:0005886, GO:0007275, GO:0030154, GO:0098978, GO:0007399, GO:0005515, GO:0099061, GO:0007628, GO:0007411, GO:0099056, GO:0046875, GO:0048013, GO:0016198, GO:0031295, GO:0050771, GO:0099557, GO:0098686	membrane, integral component of membrane, plasma membrane, multicellular organism development, cell differentiation, glutamatergic synapse, nervous system development, protein binding, integral component of postsynaptic density membrane, adult walking behavior, axon guidance, integral component of presynaptic membrane, ephrin receptor binding, ephrin receptor signaling pathway, axon choice point …
ENSMUSG00000003948	Mmd	RNA8		0.0413776		0.12997	220				-1	-1	190.263		3.14742	0.00664134	167.784		2.29649	0.0445194	GO:0016021, GO:0016020, GO:0019835, GO:0005794, GO:0006468, GO:0005768, GO:0005764, GO:0005765, GO:0045860, GO:0031902, GO:0032880, GO:0004672, GO:0045666	integral component of membrane, membrane, cytolysis, Golgi apparatus, protein phosphorylation, endosome, lysosome, lysosomal membrane, positive regulation of protein kinase activity, late endosome membrane, regulation of protein localization, protein kinase activity, positive regulation of neuron differentiation
ENSMUSG00000003949	Hlf	RNA16	Ribo13	0.199276	0.139958	0.483924	83	0.402372	71	0.0801498	4.5	0.5625	52.8076	14.6637	-1.29925	0.213472	109.081	23.3538	-1.26797	0.233534	GO:0003677, GO:0006355, GO:0005634, GO:0003700, GO:0006357, GO:0005654, GO:0045944, GO:0000977, GO:0001228, GO:0035914, GO:0048511, GO:0043565,	DNA binding, regulation of transcription, DNA-templated, nucleus, DNA-binding transcription factor activity, regulation of transcription by RNA polymerase II, nucleoplasm, positive regulation of transcription by RNA polymerase II, RNA polymerase II regulatory region sequence-specific DNA binding, DNA-binding transcription activator activity, RNA polymerase II-specific, skeletal muscle cell differ…
ENSMUSG00000003955	Fam162a	RNA15	Ribo17	0.356748	0.600264	0.435175	590	0.524296	383	-0.0809127	317.891	0.449633	671.16	284.128	-11.6478	6.73477e-08	821.368	407.833	-7.73308	1.58306e-05	GO:0016020, GO:0016021, GO:0003674, GO:0005829, GO:0005739, GO:0006915, GO:0043065, GO:0006919, GO:0051402, GO:0071456, GO:0090200,	membrane, integral component of membrane, molecular_function, cytosol, mitochondrion, apoptotic process, positive regulation of apoptotic process, activation of cysteine-type endopeptidase activity involved in apoptotic process, neuron apoptotic process, cellular response to hypoxia, positive regulation of release of cytochrome c from mitochondria,
ENSMUSG00000003992	Ssbp2	RNA17	Ribo17	0.569945	0.729157	0.673581	144	0.641615	264	0.0211153	450.11	0.466919	165.396	28.9312	-1.31153	0.208189	191.184	49.0109	-3.35215	0.0073387	, GO:0005515, GO:0003697, GO:0003677, GO:0005634, GO:0005737, GO:0045944	, protein binding, single-stranded DNA binding, DNA binding, nucleus, cytoplasm, positive regulation of transcription by RNA polymerase II
ENSMUSG00000004032	Gstm5	RNA14	Ribo7	0.0712043	0.23621	0.25022	315	0.787667	26	-0.49802	57	0.5	373.528	84.4714	-2.85839	0.0113816	507.044	124.283	-1.88037	0.114827	GO:0005515, GO:0004364, GO:0016740, GO:0005829, GO:0045171, GO:0005737, GO:0042802, GO:0042803, GO:0019899, GO:0006749, GO:0018916, GO:0042178, GO:0043295, GO:0035686, GO:0070458, GO:0043627,	protein binding, glutathione transferase activity, transferase activity, cytosol, intercellular bridge, cytoplasm, identical protein binding, protein homodimerization activity, enzyme binding, glutathione metabolic process, nitrobenzene metabolic process, xenobiotic catabolic process, glutathione binding, sperm fibrous sheath, cellular detoxification of nitrogen compound, response to estrogen,
ENSMUSG00000004035	Gstm7	RNA15	Ribo16	0.644827	0.480925	0.60858	326	0.667219	139	-0.0399508	479.652	0.457247	115.703	40.9428	-3.38288	0.00409928	207.752	121.061	-7.37622	2.37994e-05	GO:0005515, GO:0004364, GO:0005623, GO:0016740, GO:0005829, GO:0045171, GO:0005737, GO:0042803, GO:0098869, GO:0004602, GO:0016529, GO:0005102, GO:0019899, GO:0006749, GO:0018916, GO:0042178, GO:0043295, GO:0010880, GO:0071313, GO:0060316, GO:0060315, GO:0043651, GO:0070458, GO:0005504	protein binding, glutathione transferase activity, cell, transferase activity, cytosol, intercellular bridge, cytoplasm, protein homodimerization activity, cellular oxidant detoxification, glutathione peroxidase activity, sarcoplasmic reticulum, signaling receptor binding, enzyme binding, glutathione metabolic process, nitrobenzene metabolic process, xenobiotic catabolic process, glutathione bind…
ENSMUSG00000004040	Stat3	RNA17	Ribo14	0.646189	0.656737	0.716174	97	0.85069	30	-0.0747528	416.471	0.467945	2212.06	574.915	-3.14972	0.00709559	2217.98	700.403	-6.04163	0.000124989	GO:0003677, GO:0006355, GO:0005634, GO:0007165, GO:0003700, GO:0010628, GO:1905564, GO:0045766, GO:0005737, GO:0005654, GO:0005829, GO:0005515, GO:0005886, GO:0042802, GO:0042803, GO:0045944, GO:0019221, GO:0014069, GO:0016310, GO:0001228, GO:0045893, GO:0000978, GO:0051092, GO:0071345, GO:0005739, GO:0042593, GO:0060548, GO:2001223, GO:0008134, GO:0043565, GO:0000790, GO:0006952, GO:0006953, GO:…	DNA binding, regulation of transcription, DNA-templated, nucleus, signal transduction, DNA-binding transcription factor activity, positive regulation of gene expression, positive regulation of vascular endothelial cell proliferation, positive regulation of angiogenesis, cytoplasm, nucleoplasm, cytosol, protein binding, plasma membrane, identical protein binding, protein homodimerization activity,…
ENSMUSG00000004043	Stat5a	RNA15	Ribo2	0.335426	0.128602	0.292293	812	0.190488	589	0.185949	58	0.5	162.381	45.0537	-2.62706	0.0190438	204.034	53.0023	-5.31716	0.000713474	GO:0003677, GO:0006355, GO:0005634, GO:0007165, GO:0003700, GO:0060397, GO:0005654, GO:0005829, GO:0005515, GO:0005737, GO:0045944, GO:0019221, GO:0001228, GO:0000978, GO:0071345, GO:0006357, GO:0043565, GO:0006952, GO:0003690, GO:0043066, GO:0006366, GO:0008284, GO:0043029, GO:0042127, GO:0007565, GO:0040018, GO:0007595, GO:0061180, GO:0043434, GO:0071407, GO:0050729, GO:0030155, GO:0001779, GO:…	DNA binding, regulation of transcription, DNA-templated, nucleus, signal transduction, DNA-binding transcription factor activity, growth hormone receptor signaling pathway via JAK-STAT, nucleoplasm, cytosol, protein binding, cytoplasm, positive regulation of transcription by RNA polymerase II, cytokine-mediated signaling pathway, DNA-binding transcription activator activity, RNA polymerase II-spe…
ENSMUSG00000004044	Cavin1	RNA15	Ribo10	0.153418	0.223465	0.154316	1052	0.768807	40	-0.697405	-1	-1	2079.34	1459.9	-10.595	4.54483e-08	1887.1	1512.87	-13.5073	9.53136e-08	GO:0005901, GO:0006363, GO:0016020, GO:0005886, GO:0005634, GO:0032991, GO:0003723, GO:0005737, GO:0043231, GO:0042802, GO:0005739, GO:0005515, GO:0005783, GO:0005829, GO:0045121, GO:0006353, GO:0006361, GO:2000147, GO:0019843, GO:0042134, GO:0009303, GO:0009306,	caveola, termination of RNA polymerase I transcription, membrane, plasma membrane, nucleus, protein-containing complex, RNA binding, cytoplasm, intracellular membrane-bounded organelle, identical protein binding, mitochondrion, protein binding, endoplasmic reticulum, cytosol, membrane raft, DNA-templated transcription, termination, transcription initiation from RNA polymerase I promoter, positive…
ENSMUSG00000004054	Map3k11	RNA1	Ribo1	0.755661	0.439921	0.697223	195	0.437824	485	0.202073	494.833	0.4466	494.776	34.7847	8.45516	4.32764e-07	342.739	23.6233	3.69408	0.0041488	, GO:0005524, GO:0005515, GO:0006468, GO:0004672, GO:0004709, GO:0016740, GO:0005737, GO:0000166, GO:0042802, GO:0042803, GO:0005856, GO:0004674, GO:0016301, GO:0016310, GO:0000187, GO:0005813, GO:0005815, GO:0043065, GO:0043525, GO:0005874, GO:0008219, GO:0046330, GO:0007017, GO:0046777, GO:0043507, GO:0048365, GO:0007256, GO:0007257, GO:0007254, GO:0031435, GO:0031434, GO:0044843, GO:0004706	, ATP binding, protein binding, protein phosphorylation, protein kinase activity, MAP kinase kinase kinase activity, transferase activity, cytoplasm, nucleotide binding, identical protein binding, protein homodimerization activity, cytoskeleton, protein serine/threonine kinase activity, kinase activity, phosphorylation, activation of MAPK activity, centrosome, microtubule organizing center, posit…
ENSMUSG00000004056	Akt2	RNA17	Ribo8	0.52301	0.0582224	0.439715	499	0.286549	126	0.185973	92.5	0.502717	347.119	29.092	11.3912	1.81941e-08	440.311	46.0407	4.63332	0.00442141	GO:0005524, GO:0006468, GO:0004674, GO:0004672, GO:0016020, GO:0016740, GO:0046872, GO:0005886, GO:0005634, GO:0005654, GO:0032991, GO:0005829, GO:0005737, GO:0043231, GO:0000166, GO:0035556, GO:0007275, GO:0045944, GO:0016301, GO:0016310, GO:0005515, GO:0010628, GO:0005975, GO:0001934, GO:0005768, GO:0005769, GO:0005739, GO:0016529, GO:0006006, GO:0005938, GO:0006915, GO:0033138, GO:0005978, GO:…	ATP binding, protein phosphorylation, protein serine/threonine kinase activity, protein kinase activity, membrane, transferase activity, metal ion binding, plasma membrane, nucleus, nucleoplasm, protein-containing complex, cytosol, cytoplasm, intracellular membrane-bounded organelle, nucleotide binding, intracellular signal transduction, multicellular organism development, positive regulation of …
ENSMUSG00000004069	Dnaja3	RNA15	Ribo3	0.565728	0.148735	0.596965	349	0.492249	88	0.0837638	285.509	0.499141	1270.39	463.689	-5.7821	2.80498e-05	1607.86	541.413	-15.4566	2.62016e-08	, GO:0005524, GO:0006457, GO:0031072, GO:0051082, GO:0009408, GO:0016020, GO:0046872, GO:0005886, GO:0005634, GO:0005829, GO:0005515, GO:0005737, GO:0043231, GO:0030054, GO:0045202, GO:0045211, GO:0005739, GO:0000122, GO:0005759, GO:0006915, GO:0044877, GO:0032088, GO:0008134, GO:0050821, GO:0019901, GO:0043124, GO:0008285, GO:0007528, GO:0043066, GO:0043065, GO:0007569, GO:0006919, GO:0007264, G…	, ATP binding, protein folding, heat shock protein binding, unfolded protein binding, response to heat, membrane, metal ion binding, plasma membrane, nucleus, cytosol, protein binding, cytoplasm, intracellular membrane-bounded organelle, cell junction, synapse, postsynaptic membrane, mitochondrion, negative regulation of transcription by RNA polymerase II, mitochondrial matrix, apoptotic process,…
ENSMUSG00000004071	Cdip1	RNA15	Ribo13	0.421762	0.284992	0.443582	578	0.910738	5	-0.312419	186.5	0.498663	326.779	66.8863	-2.00856	0.06177	423.257	122.529	-2.04783	0.091384	, GO:0016020, GO:0046872, GO:0005634, GO:0005768, GO:0005764, GO:0005765, GO:0006915, GO:0031902, GO:0042771, GO:0033209, GO:0098574, GO:0098560	, membrane, metal ion binding, nucleus, endosome, lysosome, lysosomal membrane, apoptotic process, late endosome membrane, intrinsic apoptotic signaling pathway in response to DNA damage by p53 class mediator, tumor necrosis factor-mediated signaling pathway, cytoplasmic side of lysosomal membrane, cytoplasmic side of late endosome membrane
ENSMUSG00000004085	Map3k20	RNA17	Ribo17	0.483482	0.530962	0.67881	135	0.50222	406	0.130854	397.886	0.47651	2597.36	421.183	-1.98321	0.0773597	2493.62	554.968	-6.54573	0.000105693	GO:0005524, GO:0005515, GO:0006468, GO:0004672, GO:0000186, GO:0004709, GO:0016740, GO:0046872, GO:0005634, GO:0005829, GO:0005737, GO:0000166, GO:0004674, GO:0016301, GO:0016310, GO:0000287, GO:0007049, GO:0043065, GO:0007010, GO:0060173, GO:0042733, GO:0000077, GO:0007257, GO:0035556, GO:0007050, GO:0071480, GO:0051403, GO:0007093, GO:0000165,	ATP binding, protein binding, protein phosphorylation, protein kinase activity, activation of MAPKK activity, MAP kinase kinase kinase activity, transferase activity, metal ion binding, nucleus, cytosol, cytoplasm, nucleotide binding, protein serine/threonine kinase activity, kinase activity, phosphorylation, magnesium ion binding, cell cycle, positive regulation of apoptotic process, cytoskeleto…
ENSMUSG00000004096	Cwc15	RNA17	Ribo17	0.656612	0.973887	0.788396	53	0.94892	14	-0.0804852	555.605	0.468865	453.786	84.1523	-3.56249	0.00347236	493.79	124.984	-7.0365	3.55584e-05	GO:0000398, GO:0005681, GO:0005634, GO:0003723, GO:0005739, GO:0006397, GO:0008380, GO:0016607, GO:0071013, GO:0071007, GO:0045292,	mRNA splicing, via spliceosome, spliceosomal complex, nucleus, RNA binding, mitochondrion, mRNA processing, RNA splicing, nuclear speck, catalytic step 2 spliceosome, U2-type catalytic step 2 spliceosome, mRNA cis splicing, via spliceosome,
ENSMUSG00000004098	Col5a3	RNA1	Ribo1	0.44467	0.590603	0.40161	728	0.59772	271	-0.172693	365.341	0.437011	1003.1	197.856	-1.19775	0.250899	322.052	32.3351	2.27023	0.0465522	GO:0005201, GO:0005615, GO:0008201, GO:0031012, GO:0005581, GO:0030198, GO:0007160, GO:0030020, GO:0005594, GO:0062023, GO:0005198, GO:0043394, GO:0005588,	extracellular matrix structural constituent, extracellular space, heparin binding, extracellular matrix, collagen trimer, extracellular matrix organization, cell-matrix adhesion, extracellular matrix structural constituent conferring tensile strength, collagen type IX trimer, collagen-containing extracellular matrix, structural molecule activity, proteoglycan binding, collagen type V trimer,
ENSMUSG00000004100	Ppan	RNA10	Ribo10	0.193853	0.198515	0.750481	22	0.602062	112	0.0956986	75.1908	0.481993	141.993	25.7718	-0.833639	0.416757	92.4602	19.1865	-1.73822	0.112808	, GO:0005634, GO:0005730, GO:0000027, GO:0030687, GO:0019843, GO:0001560	, nucleus, nucleolus, ribosomal large subunit assembly, preribosome, large subunit precursor, rRNA binding, regulation of cell growth by extracellular stimulus
ENSMUSG00000004105	Angptl2	RNA1	Ribo1	0.448204	0.431923	0.402662	725	0.476994	438	-0.0735722	302.884	0.442813	1148.88	281.234	-5.49929	7.83291e-05	671.132	186.163	-4.16836	0.00192297	GO:0005615, GO:0005576,	extracellular space, extracellular region,
ENSMUSG00000004207	Psap	RNA15	Ribo1	0.185783	0.40342	0.168928	1019	0.420588	511	-0.396154	162.5	0.5	10543.2	5264.27	-20.8129	8.75541e-11	11751.8	6631.66	-27.3904	9.74452e-11	GO:0006629, GO:0006665, GO:0005764, GO:0005615, GO:0007193, GO:0019216, GO:0060736, GO:0060742, GO:0032991, GO:0005515, GO:0005737, GO:0043231, GO:0042802, GO:0042803, GO:0005576, GO:0071310, GO:0005739, GO:0001865, GO:0007605, GO:0005770, GO:0016235, GO:0010467, GO:0007041, GO:0050885, GO:0043408, GO:0002020, GO:0006886, GO:0005543, GO:0021702, GO:0006672, GO:0090102, GO:0019882, GO:0050877, GO:…	lipid metabolic process, sphingolipid metabolic process, lysosome, extracellular space, adenylate cyclase-inhibiting G protein-coupled receptor signaling pathway, regulation of lipid metabolic process, prostate gland growth, epithelial cell differentiation involved in prostate gland development, protein-containing complex, protein binding, cytoplasm, intracellular membrane-bounded organelle, iden…
ENSMUSG00000004221	Ikbkg	RNA15	Ribo17	0.377303	0.760147	0.43037	601	0.810332	110	-0.274821	416.512	0.465897	344.847	94.241	-8.5751	3.62503e-07	411.027	156.633	-16.4364	1.4477e-08	, GO:0070530, GO:0005623, GO:0046872, GO:0005634, GO:0032991, GO:0005829, GO:0005515, GO:0005737, GO:0042802, GO:0042803, GO:0046982, GO:0045944, GO:0006974, GO:0051092, GO:0044877, GO:0019904, GO:0043123, GO:0065003, GO:0051650, GO:0072686, GO:0000151, GO:0000922, GO:0031625, GO:0042975, GO:0010628, GO:0001782, GO:0007250, GO:1990450, GO:1990459, GO:0016239, GO:0043122, GO:0043276, GO:1902236, G…	, K63-linked polyubiquitin modification-dependent protein binding, cell, metal ion binding, nucleus, protein-containing complex, cytosol, protein binding, cytoplasm, identical protein binding, protein homodimerization activity, protein heterodimerization activity, positive regulation of transcription by RNA polymerase II, cellular response to DNA damage stimulus, positive regulation of NF-kappaB …
ENSMUSG00000004264	Phb2	RNA15	Ribo13	0.579008	0.304744	0.551492	425	0.967069	4	-0.243918	266.674	0.497526	1410.67	318.83	-4.19874	0.000892735	1646.09	447.735	-6.15551	0.000107541	, GO:0016020, GO:0071944, GO:0005634, GO:0032991, GO:0009986, GO:0005515, GO:0005737, GO:0014069, GO:0005739, GO:0005743, GO:1902808, GO:0045892, GO:0030424, GO:0050821, GO:0051091, GO:0043066, GO:0008022, GO:0070374, GO:0047485, GO:0098978, GO:0098982, GO:0046625, GO:0016363, GO:0007005, GO:0048786, GO:0006606, GO:0005741, GO:0007062, GO:0031536, GO:0033147, GO:0033600, GO:0043433, GO:0060744, G…	, membrane, cell periphery, nucleus, protein-containing complex, cell surface, protein binding, cytoplasm, postsynaptic density, mitochondrion, mitochondrial inner membrane, positive regulation of cell cycle G1/S phase transition, negative regulation of transcription, DNA-templated, axon, protein stabilization, positive regulation of DNA-binding transcription factor activity, negative regulation …
ENSMUSG00000004266	Ptpn6	RNA9	Ribo11	0.0738339	0.163067	0.765999	19	0.50419	133	0.181634	9.00008	0.473688	165.656	40.4921	-0.690628	0.502939	81.4424	16.1687	-0.441334	0.668361	GO:0016791, GO:0004725, GO:0006470, GO:0016311, GO:0032715, GO:0032720, GO:0016787, GO:0005634, GO:0005654, GO:0032991, GO:0005515, GO:0005737, GO:0004721, GO:0005911, GO:0035556, GO:0005730, GO:0030154, GO:0043409, GO:0046703, GO:0019901, GO:0019221, GO:0050860, GO:0042267, GO:0001784, GO:0002244, GO:0008284, GO:0005829, GO:0035335, GO:0005001, GO:0017124, GO:0014068, GO:0030220, GO:0035855, GO:…	phosphatase activity, protein tyrosine phosphatase activity, protein dephosphorylation, dephosphorylation, negative regulation of interleukin-6 production, negative regulation of tumor necrosis factor production, hydrolase activity, nucleus, nucleoplasm, protein-containing complex, protein binding, cytoplasm, phosphoprotein phosphatase activity, cell-cell junction, intracellular signal transducti…
ENSMUSG00000004270	Lpcat3	RNA17	Ribo14	0.452073	0.102317	0.617437	214	0.106478	598	0.763332	195	0.501285	318.316	72.9584	-3.07613	0.00768268	398.149	111.131	-8.62993	6.02629e-06	, GO:0016020, GO:0016021, GO:0016740, GO:0006629, GO:0005783, GO:0005789, GO:0016746, GO:0008654, GO:0047184, GO:0006644, GO:0097006	, membrane, integral component of membrane, transferase activity, lipid metabolic process, endoplasmic reticulum, endoplasmic reticulum membrane, transferase activity, transferring acyl groups, phospholipid biosynthetic process, 1-acylglycerophosphocholine O-acyltransferase activity, phospholipid metabolic process, regulation of plasma lipoprotein particle levels
ENSMUSG00000004285	Atp6v1f	RNA7	Ribo17	0.0764691	0.0739965	0.239947	138	0.0666601	767	0.556249	-1	-1	75.6006	51.9434	-8.8264	4.28314e-07	81.4326	99.2361	-15.7466	2.19029e-08	GO:1902600, GO:0046961, GO:0033180, GO:0034220, GO:0006811, GO:0016020, GO:0016471, GO:0042625	proton transmembrane transport, proton-transporting ATPase activity, rotational mechanism, proton-transporting V-type ATPase, V1 domain, ion transmembrane transport, ion transport, membrane, vacuolar proton-transporting V-type ATPase complex, ATPase-coupled ion transmembrane transporter activity
ENSMUSG00000004317	Clcn5	RNA10	Ribo2	0.190048	0.37043	0.748739	23	0.551422	185	0.132846	103.5	0.497597	75.8283	12.615	0.351889	0.729816	48.4002	3.40724	3.97506	0.00939624	GO:0016020, GO:0055085, GO:0005247, GO:0006821, GO:0016021, GO:0000139, GO:0005794, GO:0005886, GO:0005829, GO:0006811, GO:0005887, GO:0000166, GO:0005524, GO:0042802, GO:0045177, GO:1902476, GO:1902600, GO:0005768, GO:0015297, GO:0005769, GO:0006897, GO:0010008, GO:0008021, GO:0005254, GO:0015299, GO:0031404,	membrane, transmembrane transport, voltage-gated chloride channel activity, chloride transport, integral component of membrane, Golgi membrane, Golgi apparatus, plasma membrane, cytosol, ion transport, integral component of plasma membrane, nucleotide binding, ATP binding, identical protein binding, apical part of cell, chloride transmembrane transport, proton transmembrane transport, endosome, a…
ENSMUSG00000004319	Clcn3	RNA17	Ribo7	0.272417	0.146806	0.325123	801	0.572596	116	-0.245801	48	0.5	613.301	28.9699	16.1754	6.66159e-11	688.709	30.1762	19.1149	1.35297e-08	GO:0016020, GO:0055085, GO:0005247, GO:0006821, GO:0016021, GO:0006811, GO:1902476, GO:0005623, GO:0005794, GO:0005886, GO:0009897, GO:0005887, GO:0043231, GO:0000166, GO:0005524, GO:0031410, GO:0016324, GO:0005768, GO:0005769, GO:0098978, GO:0008021, GO:0030141, GO:0045202, GO:0005770, GO:0043679, GO:0031902, GO:0045494, GO:0030165, GO:0015297, GO:0045335, GO:0031901, GO:0070050, GO:0012506, GO:…	membrane, transmembrane transport, voltage-gated chloride channel activity, chloride transport, integral component of membrane, ion transport, chloride transmembrane transport, cell, Golgi apparatus, plasma membrane, external side of plasma membrane, integral component of plasma membrane, intracellular membrane-bounded organelle, nucleotide binding, ATP binding, cytoplasmic vesicle, apical plasma…
ENSMUSG00000004347	Pde1c	RNA17	Ribo17	0.373449	0.75768	0.396224	608	0.769875	145	-0.28848	379.131	0.491103	622.251	55.5429	5.71486	5.34411e-05	937.689	100.963	4.51395	0.00111875	GO:0007165, GO:0004114, GO:0008081, GO:0046872, GO:0016787, GO:0007608, GO:0005516, GO:0005764, GO:0043025, GO:0005929, GO:0051592, GO:0030552, GO:0061179, GO:0047555, GO:0004117, GO:0048101,	signal transduction, 3',5'-cyclic-nucleotide phosphodiesterase activity, phosphoric diester hydrolase activity, metal ion binding, hydrolase activity, sensory perception of smell, calmodulin binding, lysosome, neuronal cell body, cilium, response to calcium ion, cAMP binding, negative regulation of insulin secretion involved in cellular response to glucose stimulus, 3',5'-cyclic-GMP phosphodieste…
ENSMUSG00000004356	Utp20	RNA10	Ribo9	0.149328	0.0821599	0.447567	130	0.310275	182	0.159111	5.5	0.5	770.235	61.3689	4.99572	0.000132003	650.451	27.8683	8.27379	8.75846e-06	GO:0006364, GO:0005730, GO:0005886,	rRNA processing, nucleolus, plasma membrane,
ENSMUSG00000004364	Cul3	RNA17	Ribo7	0.725829	0.251462	0.803485	42	0.781856	27	0.011851	355.152	0.489865	2089.15	161.525	6.03837	0.00015793	2578.36	212.143	9.0599	3.8983e-06	GO:0006511, GO:0031625, GO:0031461, GO:0005623, GO:0005794, GO:0005634, GO:0005515, GO:0005737, GO:0005856, GO:0042995, GO:0016567, GO:0030332, GO:0007229, GO:0000122, GO:0016477, GO:0001701, GO:0006888, GO:0000139, GO:0007049, GO:0051301, GO:0004842, GO:0000902, GO:0006357, GO:0031648, GO:0016192, GO:0005813, GO:0000278, GO:0043161, GO:0005815, GO:0005819, GO:0031463, GO:0072686, GO:0005929, GO:…	ubiquitin-dependent protein catabolic process, ubiquitin protein ligase binding, cullin-RING ubiquitin ligase complex, cell, Golgi apparatus, nucleus, protein binding, cytoplasm, cytoskeleton, cell projection, protein ubiquitination, cyclin binding, integrin-mediated signaling pathway, negative regulation of transcription by RNA polymerase II, cell migration, in utero embryonic development, endop…
ENSMUSG00000004383	Large1		Ribo4		0.253558			0.305783	455					72.4253	21.0117	1.5417e-12		69.4912	7.24419	0.000497576	GO:0016757, GO:0005623, GO:0016020, GO:0016021, GO:0016740, GO:0000139, GO:0005794, GO:0046872, GO:0003824, GO:0008152, GO:0043231, GO:0005515, GO:0006486, GO:0015020, GO:0030145, GO:0035269, GO:0009101, GO:0043403, GO:0060538, GO:0042285, GO:0046716,	transferase activity, transferring glycosyl groups, cell, membrane, integral component of membrane, transferase activity, Golgi membrane, Golgi apparatus, metal ion binding, catalytic activity, metabolic process, intracellular membrane-bounded organelle, protein binding, protein glycosylation, glucuronosyltransferase activity, manganese ion binding, protein O-linked mannosylation, glycoprotein bi…
ENSMUSG00000004394	Tmed4	RNA1	Ribo16	0.627537	0.332677	0.656217	249	0.420061	458	0.193735	522.741	0.499275	559.986	199.069	-7.94805	6.03392e-07	478.841	292.452	-18.8342	3.85723e-09	GO:0016020, GO:0016021, GO:0015031, GO:0005794, GO:0005783, GO:0005789, GO:0006888, GO:0006886, GO:0007030, GO:0005793, GO:0030134,	membrane, integral component of membrane, protein transport, Golgi apparatus, endoplasmic reticulum, endoplasmic reticulum membrane, endoplasmic reticulum to Golgi vesicle-mediated transport, intracellular protein transport, Golgi organization, endoplasmic reticulum-Golgi intermediate compartment, COPII-coated ER to Golgi transport vesicle,
ENSMUSG00000004451	Ralb	RNA17	Ribo12	0.489406	0.275337	0.400557	600	0.631204	197	-0.197505	172.392	0.4802	202.969	72.7558	-6.88101	0.000202397	178.399	72.787	-9.93514	9.36796e-05	GO:0005886, GO:0007165, GO:0016020, GO:0005525, GO:0003924, GO:0007265, GO:0000166, GO:0001934, GO:0032091, GO:0007049, GO:0051301, GO:0006915, GO:0071902, GO:0019003, GO:0030496, GO:0009267, GO:2000786, GO:0031625, GO:0051117, GO:0060178, GO:0032092, GO:0071360, GO:0001928,	plasma membrane, signal transduction, membrane, GTP binding, GTPase activity, Ras protein signal transduction, nucleotide binding, positive regulation of protein phosphorylation, negative regulation of protein binding, cell cycle, cell division, apoptotic process, positive regulation of protein serine/threonine kinase activity, GDP binding, midbody, cellular response to starvation, positive regul…
ENSMUSG00000004460	Dnajb11	RNA10	Ribo17	0.109829	0.2698	0.46908	118	0.302438	633	0.190611	109.003	0.497731	609.01	102.819	-1.56082	0.151888	434.247	111.106	-3.29101	0.00813609	GO:0006457, GO:0051082, GO:0005615, GO:0005634, GO:0005515, GO:0005737, GO:0005783, GO:0005788, GO:0050768, GO:0005102, GO:0051604, GO:0032781, GO:0034663, GO:0016556	protein folding, unfolded protein binding, extracellular space, nucleus, protein binding, cytoplasm, endoplasmic reticulum, endoplasmic reticulum lumen, negative regulation of neurogenesis, signaling receptor binding, protein maturation, positive regulation of ATPase activity, endoplasmic reticulum chaperone complex, mRNA modification
ENSMUSG00000004473	Clec11a	RNA1	Ribo1	0.544872	0.148537	0.576867	361	0.142076	901	0.608555	322.5	0.5	40.5447	14.405	-3.33759	0.00488303	8.37468	5.01559	-5.83246	0.000165497	GO:0007165, GO:0005615, GO:0005737, GO:0005576, GO:0030246, GO:0008083, GO:0008284, GO:0001503	signal transduction, extracellular space, cytoplasm, extracellular region, carbohydrate binding, growth factor activity, positive regulation of cell population proliferation, ossification
ENSMUSG00000004508	Gab2	RNA1	Ribo4	0.278393	0.338404	0.29815	963	0.512002	239	-0.234836	180.676	0.400612	331.773	37.1981	3.00687	0.00884801	280.215	28.9838	4.34806	0.00144796	GO:0007169, GO:0005068, GO:0008284, GO:0030316, GO:0005737, GO:0005886,	transmembrane receptor protein tyrosine kinase signaling pathway, transmembrane receptor protein tyrosine kinase adaptor activity, positive regulation of cell population proliferation, osteoclast differentiation, cytoplasm, plasma membrane,
ENSMUSG00000004530	Coro1c	RNA17	Ribo14	0.117614	0.226385	0.153499	1053	0.276209	485	-0.255132	-1	-1	288.716	80.4414	-3.07329	0.0126113	220.904	49.8925	-3.72008	0.00397476	GO:0030036, GO:0051015, GO:0015629, GO:0005515, GO:0016020, GO:0005886, GO:0005737, GO:0005856, GO:0042995, GO:0001932, GO:0030027, GO:0003779, GO:0010008, GO:0016328, GO:0005768, GO:0001933, GO:1900025, GO:0005938, GO:0007015, GO:0031982, GO:0016477, GO:0016197, GO:0021591, GO:0010762, GO:0090630, GO:0022038, GO:0006909, GO:0010633, GO:0051893, GO:0051895, GO:0001755, GO:0032587, GO:0016600, GO:…	actin cytoskeleton organization, actin filament binding, actin cytoskeleton, protein binding, membrane, plasma membrane, cytoplasm, cytoskeleton, cell projection, regulation of protein phosphorylation, lamellipodium, actin binding, endosome membrane, lateral plasma membrane, endosome, negative regulation of protein phosphorylation, negative regulation of substrate adhesion-dependent cell spreadin…
ENSMUSG00000004535	Tax1bp1		Ribo16		0.91291			0.86683	25					305.427	-1.09225	0.31074		414.808	-2.47957	0.0325671	GO:0046872, GO:0006915, GO:0043066, GO:0005515, GO:0043130, GO:0019900, GO:0032088,	metal ion binding, apoptotic process, negative regulation of apoptotic process, protein binding, ubiquitin binding, kinase binding, negative regulation of NF-kappaB transcription factor activity,
ENSMUSG00000004558	Ndrg2	RNA2	Ribo5	0.210832	0.179892	0.540433	58	0.437673	47	0.0915919	4.5	0.5	9230.07	3128	-8.04402	1.28463e-06	9774.54	4596.28	-36.438	5.76263e-12	GO:0005634, GO:0005794, GO:0005737, GO:0007275, GO:0016055, GO:0030426, GO:0042995, GO:0030154, GO:0070373, GO:0007165, GO:0007399, GO:0048471, GO:0098978, GO:0048662, GO:0010574, GO:0001818, GO:0099173, GO:0090361,	nucleus, Golgi apparatus, cytoplasm, multicellular organism development, Wnt signaling pathway, growth cone, cell projection, cell differentiation, negative regulation of ERK1 and ERK2 cascade, signal transduction, nervous system development, perinuclear region of cytoplasm, glutamatergic synapse, negative regulation of smooth muscle cell proliferation, regulation of vascular endothelial growth f…
ENSMUSG00000004561	Mettl17		Ribo13		0.0486614			0.211523	97					32.8785	-3.09332	0.00855607		37.2116	-1.40367	0.190701	GO:0006412, GO:0008168, GO:0016740, GO:0005654, GO:0005739, GO:0032259, GO:0005840,	translation, methyltransferase activity, transferase activity, nucleoplasm, mitochondrion, methylation, ribosome,
ENSMUSG00000004562	Arhgef40	RNA1	Ribo1	0.756923	0.556372	0.747141	124	0.581859	293	0.108585	552.75	0.430827	1308.16	125.376	3.66291	0.00502685	604.289	35.4428	4.39601	0.00655626	, GO:0005085, GO:0003674, GO:0008150, GO:0005654, GO:0005829, GO:0005737	, guanyl-nucleotide exchange factor activity, molecular_function, biological_process, nucleoplasm, cytosol, cytoplasm
ENSMUSG00000004565	Pnpla6	RNA1	Ribo2	0.498166	0.181999	0.502511	508	0.352881	420	0.153517	280.695	0.498571	212.719	26.215	2.94085	0.0182769	192.22	12.5729	4.81018	0.00465454	GO:0006629, GO:0004622, GO:0046470, GO:0016020, GO:0016021, GO:0016787, GO:0016042, GO:0005783, GO:0005789, GO:0052689, GO:0009887, GO:0001525,	lipid metabolic process, lysophospholipase activity, phosphatidylcholine metabolic process, membrane, integral component of membrane, hydrolase activity, lipid catabolic process, endoplasmic reticulum, endoplasmic reticulum membrane, carboxylic ester hydrolase activity, animal organ morphogenesis, angiogenesis,
ENSMUSG00000004591	Pkn2	RNA13	Ribo7	0.177024	0.175786	0.442338	64	0.315318	333	0.147005	8.5	0.5	927.552	50.2236	8.48437	4.96239e-05	943.697	47.0783	12.7235	1.68142e-07	GO:0005524, GO:0007165, GO:0006468, GO:0004674, GO:0004672, GO:0017049, GO:0016020, GO:0016740, GO:0005634, GO:0005654, GO:0016604, GO:0032991, GO:0048471, GO:0005829, GO:0005737, GO:0005886, GO:0030054, GO:0000166, GO:0035556, GO:0005856, GO:0042995, GO:0030027, GO:0016301, GO:0016310, GO:0005515, GO:0007155, GO:0007049, GO:0051301, GO:0006915, GO:0005813, GO:0045070, GO:0030496, GO:0042826, GO:…	ATP binding, signal transduction, protein phosphorylation, protein serine/threonine kinase activity, protein kinase activity, GTP-Rho binding, membrane, transferase activity, nucleus, nucleoplasm, nuclear body, protein-containing complex, perinuclear region of cytoplasm, cytosol, cytoplasm, plasma membrane, cell junction, nucleotide binding, intracellular signal transduction, cytoskeleton, cell p…
ENSMUSG00000004610	Etfb	RNA17	Ribo14	0.577912	0.675281	0.519818	365	0.655373	128	-0.100637	249.174	0.475522	1673.21	403.753	-2.52606	0.0253126	2527.31	1257.25	-22.4514	6.91129e-10	GO:0009055, GO:0000166, GO:0055114, GO:0022900, GO:0005739, GO:0005759, GO:0033539, GO:0017133,	electron transfer activity, nucleotide binding, oxidation-reduction process, electron transport chain, mitochondrion, mitochondrial matrix, fatty acid beta-oxidation using acyl-CoA dehydrogenase, mitochondrial electron transfer flavoprotein complex,
ENSMUSG00000004631	Sgce	RNA1	Ribo4	0.584671	0.424752	0.626686	294	0.570242	195	0.0409913	356.98	0.424471	184.27	53.1406	-2.74491	0.0150393	132.053	23.9644	-0.658467	0.53719	GO:0016020, GO:0016012, GO:0016021, GO:0005794, GO:0005886, GO:0005737, GO:0005856, GO:0042995, GO:0005887, GO:0005515, GO:0016010, GO:0030425, GO:0042383, GO:0032590,	membrane, sarcoglycan complex, integral component of membrane, Golgi apparatus, plasma membrane, cytoplasm, cytoskeleton, cell projection, integral component of plasma membrane, protein binding, dystrophin-associated glycoprotein complex, dendrite, sarcolemma, dendrite membrane,
ENSMUSG00000004637	Wwox		Ribo12		0.0907593			0.184923	619					17.6182	-4.22778	0.000730755		13.153	-1.65107	0.153719	GO:0005515, GO:0005634, GO:0045944, GO:0005654, GO:0005794, GO:0005829, GO:0005737, GO:0005886, GO:0016055, GO:0016491, GO:0055114, GO:0005739, GO:0006915, GO:0048705, GO:0005902, GO:0019899, GO:0030178, GO:0071560, GO:0072332, GO:0003713, GO:2001238, GO:0090575, GO:2001241, GO:0097191, GO:0001649,	protein binding, nucleus, positive regulation of transcription by RNA polymerase II, nucleoplasm, Golgi apparatus, cytosol, cytoplasm, plasma membrane, Wnt signaling pathway, oxidoreductase activity, oxidation-reduction process, mitochondrion, apoptotic process, skeletal system morphogenesis, microvillus, enzyme binding, negative regulation of Wnt signaling pathway, cellular response to transform…
ENSMUSG00000004642	Slbp	RNA15	Ribo17	0.624991	0.345483	0.56729	395	0.332708	594	0.231743	328.259	0.455915	106.652	42.3677	-10.8728	3.28189e-08	114.476	62.4971	-20.964	5.99221e-09	GO:0003723, GO:0003729, GO:0005634, GO:0005654, GO:0005829, GO:0005737, GO:0042802, GO:0005730, GO:0006397, GO:0051028, GO:1990904, GO:0006398, GO:0071204, GO:0071207,	RNA binding, mRNA binding, nucleus, nucleoplasm, cytosol, cytoplasm, identical protein binding, nucleolus, mRNA processing, mRNA transport, ribonucleoprotein complex, mRNA 3'-end processing by stem-loop binding and cleavage, histone pre-mRNA 3'end processing complex, histone pre-mRNA stem-loop binding,
ENSMUSG00000004655	Aqp1	RNA7	Ribo4	0.0557767	0.283628	0.198368	151	0.434364	321	-0.340383	-1	-1	1347.98	507.678	-4.66397	0.00025932	1976.37	710.317	-5.19747	0.000402764	GO:0016020, GO:0055085, GO:0015267, GO:0005623, GO:0016021, GO:0005886, GO:0005634, GO:0071805, GO:0005737, GO:0005267, GO:0006813, GO:0042802, GO:0048593, GO:0016324, GO:0043005, GO:0045177, GO:0034220, GO:0042383, GO:0031965, GO:0005887, GO:0098655, GO:0008519, GO:0020005, GO:0042493, GO:0072488, GO:0016323, GO:0030424, GO:0043679, GO:0043066, GO:0048146, GO:0070062, GO:0071320, GO:0009925, GO:…	membrane, transmembrane transport, channel activity, cell, integral component of membrane, plasma membrane, nucleus, potassium ion transmembrane transport, cytoplasm, potassium channel activity, potassium ion transport, identical protein binding, camera-type eye morphogenesis, apical plasma membrane, neuron projection, apical part of cell, ion transmembrane transport, sarcolemma, nuclear membrane…
ENSMUSG00000004665	Cnn2	RNA17	Ribo12	0.0788562	0.285045	0.0870092	1118	0.769472	76	-0.946628	-1	-1	526.668	158.026	-4.20195	0.00148072	323.246	112.799	-19.7962	4.41538e-08	GO:0005515, GO:0005856, GO:0003779, GO:0007010, GO:0031032, GO:0005516, GO:0010628, GO:0030097, GO:0030336, GO:0001725, GO:0042127, GO:0050765, GO:0042060, GO:0071260, GO:0032970	protein binding, cytoskeleton, actin binding, cytoskeleton organization, actomyosin structure organization, calmodulin binding, positive regulation of gene expression, hemopoiesis, negative regulation of cell migration, stress fiber, regulation of cell population proliferation, negative regulation of phagocytosis, wound healing, cellular response to mechanical stimulus, regulation of actin filame…
ENSMUSG00000004667	Polr2e		Ribo17		0.811549			0.80955	112					186.725	-12.8113	7.92998e-10		360.068	-26.4595	1.37105e-10	, GO:0003677, GO:0005634, GO:0003899, GO:0006351, GO:0005654, GO:0006366, GO:0005665, GO:0005666, GO:0005736	, DNA binding, nucleus, DNA-directed 5'-3' RNA polymerase activity, transcription, DNA-templated, nucleoplasm, transcription by RNA polymerase II, RNA polymerase II, core complex, RNA polymerase III complex, RNA polymerase I complex
ENSMUSG00000004677	Myo9b	RNA4	Ribo2	0.247845	0.350633	0.598947	38	0.696066	86	-0.0652623	89.5228	0.494601	1475.91	74.3169	7.95032	6.01169e-07	982.285	24.9326			GO:0005524, GO:0005515, GO:0007165, GO:0005096, GO:0007266, GO:0035556, GO:0003774, GO:0016459, GO:0000146, GO:0030048, GO:0046872, GO:0043547, GO:0000166, GO:0003779, , GO:0005516, GO:0016887, GO:0017048, GO:0043531, GO:0048495, GO:0035023, GO:0035385, GO:0005737, GO:0005829, GO:0005884, GO:0005938, GO:0048471	ATP binding, protein binding, signal transduction, GTPase activator activity, Rho protein signal transduction, intracellular signal transduction, motor activity, myosin complex, microfilament motor activity, actin filament-based movement, metal ion binding, positive regulation of GTPase activity, nucleotide binding, actin binding, , calmodulin binding, ATPase activity, Rho GTPase binding, ADP bin…
ENSMUSG00000004698	Hdac9	RNA1	Ribo5	0.344089	0.153459	0.303399	953	0.408849	54	-0.129549	115.5	0.497847	331.717	33.3794	9.02145	5.8613e-07	233.398	22.1371	2.12717	0.059303	GO:0004407, GO:0016575, GO:0006325, GO:0000118, GO:0046872, GO:0016787, GO:0005634, GO:0032041, GO:0070932, , GO:0005080, GO:0008134, GO:0033558, GO:0034739, GO:0042826, GO:0070491, GO:0000122, GO:0032869, GO:0034983, GO:0042632, GO:0045892, GO:0050710, GO:0051005, GO:0070933, GO:0090050, GO:1990678, GO:0005667, GO:0005737	histone deacetylase activity, histone deacetylation, chromatin organization, histone deacetylase complex, metal ion binding, hydrolase activity, nucleus, NAD-dependent histone deacetylase activity (H3-K14 specific), histone H3 deacetylation, , protein kinase C binding, transcription factor binding, protein deacetylase activity, histone deacetylase activity (H4-K16 specific), histone deacetylase b…
ENSMUSG00000004730	Adgre1	RNA4	Ribo3	0.107319	0.15837	0.374906	118	0.497324	85	-0.122718	9	0.5	549.338	77.3476	3.81471	0.00246304	279.245	23.5741	11.4573	3.04807e-06	GO:0007186, GO:0016021, GO:0004930, GO:0005509, GO:0007166, GO:0004888, GO:0016020, GO:0009897, GO:0071944, GO:0005886, GO:0005887, GO:0007165, GO:0002376, GO:0002250, GO:0007189	G protein-coupled receptor signaling pathway, integral component of membrane, G protein-coupled receptor activity, calcium ion binding, cell surface receptor signaling pathway, transmembrane signaling receptor activity, membrane, external side of plasma membrane, cell periphery, plasma membrane, integral component of plasma membrane, signal transduction, immune system process, adaptive immune res…
ENSMUSG00000004748	Mtfp1	RNA14		0.311387		0.620356	95						430.91		-8.22319	1.65239e-06	670.299		-8.52833	6.69625e-06	GO:0016020, GO:0016021, GO:0003674, GO:0005739, GO:0005743, GO:0006915, GO:0007005, GO:0000266, GO:0007006, GO:0014850,	membrane, integral component of membrane, molecular_function, mitochondrion, mitochondrial inner membrane, apoptotic process, mitochondrion organization, mitochondrial fission, mitochondrial membrane organization, response to muscle activity,
ENSMUSG00000004768	Rab23	RNA1	Ribo7	0.0314615	0.112697	0.0229111	1655	0.370605	272	-1.20887	-1	-1	43.3978	11.9837	-2.47662	0.026642	36.4837	6.35829	-1.80885	0.103924	, GO:0007165, GO:0016020, GO:0005525, GO:0003924, GO:0000166, GO:0000045, GO:0006968, GO:0042308, GO:0046039, GO:0060271, GO:0097094, GO:0005737, GO:0005776, GO:0005813, GO:0005829, GO:0005886, GO:0030054, GO:0045335	, signal transduction, membrane, GTP binding, GTPase activity, nucleotide binding, autophagosome assembly, cellular defense response, negative regulation of protein import into nucleus, GTP metabolic process, cilium assembly, craniofacial suture morphogenesis, cytoplasm, autophagosome, centrosome, cytosol, plasma membrane, cell junction, phagocytic vesicle
ENSMUSG00000004771	Rab11a		Ribo16		0.55326			0.597534	221					212.779	-13.0227	6.23627e-10		249.165	-12.9088	1.46625e-07	GO:0005525, GO:0003924, GO:0005623, GO:0016020, GO:0005886, GO:0032991, GO:0048471, GO:0005515, GO:0005737, GO:0015031, GO:0043231, GO:0000166, GO:0030659, GO:0031410, GO:0005768, GO:0005739, GO:0055037, GO:0030133, GO:0007049, GO:0030424, GO:0006887, GO:0072659, GO:0005813, GO:0090307, GO:0006886, GO:0031982, GO:0070062, GO:0051650, GO:0045335, GO:0016192, GO:0005802, GO:0034451, GO:0031175, GO:…	GTP binding, GTPase activity, cell, membrane, plasma membrane, protein-containing complex, perinuclear region of cytoplasm, protein binding, cytoplasm, protein transport, intracellular membrane-bounded organelle, nucleotide binding, cytoplasmic vesicle membrane, cytoplasmic vesicle, endosome, mitochondrion, recycling endosome, transport vesicle, cell cycle, axon, exocytosis, protein localization …
ENSMUSG00000004788	Eif2b2	RNA15	Ribo12	0.193098	0.399195	0.200697	960	0.799584	55	-0.600324	142.501	0.498255	220.066	102.337	-10.3055	1.80436e-08	229.994	123.643	-29.633	2.77188e-10	GO:0044237, GO:0005737, GO:0005524, GO:0005085, GO:0006412, GO:0005525, GO:0009408, GO:0003743, GO:0006413, GO:0030424, GO:0001541, GO:0050852, GO:0007417, GO:0014003, GO:0009749, GO:0043434, GO:0005851, GO:0045773, GO:0042552, GO:0006446,	cellular metabolic process, cytoplasm, ATP binding, guanyl-nucleotide exchange factor activity, translation, GTP binding, response to heat, translation initiation factor activity, translational initiation, axon, ovarian follicle development, T cell receptor signaling pathway, central nervous system development, oligodendrocyte development, response to glucose, response to peptide hormone, eukaryo…
ENSMUSG00000004789	Dlst	RNA15	Ribo16	0.55834	0.560861	0.654118	243	0.668871	134	-0.00968646	461.468	0.454201	3340.59	1158.09	-14.215	1.70611e-10	5174.32	2063.3	-5.44778	0.000281738	GO:0016746, GO:0006099, GO:0004149, GO:0045252, GO:0016740, GO:0005634, GO:0005886, GO:0043231, GO:0005739, GO:0005759, GO:0005515, GO:0031072, GO:0051087, GO:0043209, GO:0006103, GO:0106077, GO:0006734, GO:0006104, GO:0033512,	transferase activity, transferring acyl groups, tricarboxylic acid cycle, dihydrolipoyllysine-residue succinyltransferase activity, oxoglutarate dehydrogenase complex, transferase activity, nucleus, plasma membrane, intracellular membrane-bounded organelle, mitochondrion, mitochondrial matrix, protein binding, heat shock protein binding, chaperone binding, myelin sheath, 2-oxoglutarate metabolic …
ENSMUSG00000004798	Ulk2		Ribo6		0.125117			0.359394	90					24.6781	41.1337	4.42906e-09		24.9635	14.9956	1.8835e-05	GO:0005524, GO:0007165, GO:0006468, GO:0004674, GO:0004672, GO:0007409, GO:0016020, GO:0016740, GO:0005829, GO:0006914, GO:0000166, GO:0030659, GO:0031410, GO:0016301, GO:0016310, GO:0005515, GO:0042594, GO:0034045, GO:0075044, GO:0000045, GO:0048675, GO:0000407, GO:0007399, GO:0046777, GO:0048671, GO:0010506,	ATP binding, signal transduction, protein phosphorylation, protein serine/threonine kinase activity, protein kinase activity, axonogenesis, membrane, transferase activity, cytosol, autophagy, nucleotide binding, cytoplasmic vesicle membrane, cytoplasmic vesicle, kinase activity, phosphorylation, protein binding, response to starvation, phagophore assembly site membrane, positive regulation by sym…
ENSMUSG00000004837	Grap	RNA1	Ribo6	0.289819	0.14765	0.317218	921	0.637837	34	-0.303351	152.569	0.496966	62.1103	20.6879	-3.89236	0.00144355	52.007	18.9973	-8.00016	1.17729e-05	GO:0005515, GO:0016020, GO:0030054, GO:0045202, GO:0007605, GO:0098793,	protein binding, membrane, cell junction, synapse, sensory perception of sound, presynapse,
ENSMUSG00000004843	Chmp2b	RNA15	Ribo17	0.102157	0.40071	0.100034	1159	0.404403	502	-0.606667	-1	-1	311.342	85.3089	-11.5615	1.50597e-08	295.994	119.497	-9.21775	3.336e-06	GO:0007034, GO:0005623, GO:0016020, GO:0005829, GO:0005737, GO:0015031, GO:0005886, GO:0014069, GO:0007032, GO:0005768, GO:0005770, GO:0031902, GO:0019904, GO:0005764, GO:0098978, GO:0099175, GO:0050890, GO:0070050, GO:0010824, GO:0007080, GO:1901673, GO:0006997, GO:0045324, GO:0039702, GO:0061952, GO:0000815, GO:0005771, GO:1902188, GO:0099159, GO:0032509	vacuolar transport, cell, membrane, cytosol, cytoplasm, protein transport, plasma membrane, postsynaptic density, endosome organization, endosome, late endosome, late endosome membrane, protein domain specific binding, lysosome, glutamatergic synapse, regulation of postsynapse organization, cognition, neuron cellular homeostasis, regulation of centrosome duplication, mitotic metaphase plate congr…
ENSMUSG00000004846	Plod3	RNA10	Ribo10	0.0954434	0.271389	0.335118	197	0.732971	54	-0.339889	-1	-1	760.688	193.053	-3.08922	0.00748013	499.958	118.894	-4.91221	0.000611902	GO:0055114, GO:0016491, GO:0008475, GO:0005506, GO:0016705, GO:0031418, GO:0016020, GO:0016740, GO:0016757, GO:0046872, GO:0003824, GO:0008152, GO:0005794, GO:0005576, GO:0005615, GO:0005783, GO:0005789, GO:0001701, GO:0051213, GO:0005788, GO:0008104, GO:0005802, GO:0030199, GO:0032963, GO:0062023, GO:0021915, GO:0001886, GO:0060425, GO:0006493, GO:0005791, GO:0048730, GO:0042311, GO:0017185, GO:…	oxidation-reduction process, oxidoreductase activity, procollagen-lysine 5-dioxygenase activity, iron ion binding, oxidoreductase activity, acting on paired donors, with incorporation or reduction of molecular oxygen, L-ascorbic acid binding, membrane, transferase activity, transferase activity, transferring glycosyl groups, metal ion binding, catalytic activity, metabolic process, Golgi apparatu…
ENSMUSG00000004849	Ap1s1	RNA17	Ribo12	0.273005	0.309408	0.257569	911	0.756934	87	-0.468164	152.945	0.491785	121.801	96.9674	-14.5351	1.58675e-08	114.724	75.3327	-14.9044	3.71778e-08	GO:0006886, GO:0016192, GO:0030117, GO:0015031, GO:0016020, GO:0005794, GO:0043231, GO:0030659, GO:0031410, GO:0005829, GO:0005515, GO:0005802, GO:0005905, GO:0043195, GO:0042147, GO:0009615, GO:0030121,	intracellular protein transport, vesicle-mediated transport, membrane coat, protein transport, membrane, Golgi apparatus, intracellular membrane-bounded organelle, cytoplasmic vesicle membrane, cytoplasmic vesicle, cytosol, protein binding, trans-Golgi network, clathrin-coated pit, terminal bouton, retrograde transport, endosome to Golgi, response to virus, AP-1 adaptor complex,
ENSMUSG00000004880	Lbr	RNA2	Ribo16	0.219501	0.0881993	0.567856	53	0.102495	922	0.743537	1.5	0.75	418.89	67.6921	0.439524	0.666548	374.941	57.2229	1.0761	0.307159	GO:0016020, GO:0055114, GO:0016628, GO:0016126, GO:0016021, GO:0003677, GO:0005634, GO:0005737, GO:0016491, GO:0006629, GO:0008202, GO:0008203, GO:0006694, GO:0031965, GO:0005515, GO:0005783, GO:0005789, GO:0005643, GO:0008139, GO:0005635, GO:0005637, GO:0051087, GO:0006695, GO:0070402, GO:0005652, GO:0016627, GO:0050613, GO:0070087, GO:0030223,	membrane, oxidation-reduction process, oxidoreductase activity, acting on the CH-CH group of donors, NAD or NADP as acceptor, sterol biosynthetic process, integral component of membrane, DNA binding, nucleus, cytoplasm, oxidoreductase activity, lipid metabolic process, steroid metabolic process, cholesterol metabolic process, steroid biosynthetic process, nuclear membrane, protein binding, endopl…
ENSMUSG00000004891	Nes	RNA17	Ribo10	0.0956414	0.210581	0.113671	1091	0.698506	76	-0.788521	-1	-1	1068.48	181.528	0.207135	0.838517	670.234	45.238	2.99362	0.0279204	, GO:0019215, GO:0005515, GO:0005737, GO:0007275, GO:0005882, GO:0007399, GO:0007420, GO:0043524, GO:2000179, GO:0031730, GO:0048858, GO:0030844, GO:0031076	, intermediate filament binding, protein binding, cytoplasm, multicellular organism development, intermediate filament, nervous system development, brain development, negative regulation of neuron apoptotic process, positive regulation of neural precursor cell proliferation, CCR5 chemokine receptor binding, cell projection morphogenesis, positive regulation of intermediate filament depolymerizati…
ENSMUSG00000004895	Prcc		Ribo12		0.260663			0.388645	421					59.0592	-0.209637	0.836771		83.9202	-4.62357	0.00124801	GO:0003674, GO:0005634, GO:0016607, GO:0007093	molecular_function, nucleus, nuclear speck, mitotic cell cycle checkpoint
ENSMUSG00000004897	Hdgf	RNA15	Ribo12	0.142632	0.270831	0.110118	1143	0.712629	120	-0.811004	-1	-1	502.203	148.364	-4.40485	0.00178385	453.101	175.831	-22.1191	1.84379e-08	GO:0007165, GO:0005615, GO:0003677, GO:0005634, GO:0005654, GO:0005737, GO:0000166, GO:0003779, GO:0045944, GO:0005576, GO:0000978, GO:0008083, GO:0051781, GO:0000122, GO:0008201, GO:0005515, GO:0001227, GO:0003714, GO:0015631, GO:0017053, GO:0098761, GO:0034504, GO:0001222, GO:0009987,	signal transduction, extracellular space, DNA binding, nucleus, nucleoplasm, cytoplasm, nucleotide binding, actin binding, positive regulation of transcription by RNA polymerase II, extracellular region, RNA polymerase II cis-regulatory region sequence-specific DNA binding, growth factor activity, positive regulation of cell division, negative regulation of transcription by RNA polymerase II, hep…
ENSMUSG00000004929	Thop1	RNA10	Ribo12	0.0508466	0.239156	0.181045	314	0.608172	217	-0.52624	-1	-1	339.579	93.3471	-4.56426	0.000372487	251.936	79.6525	-13.5503	2.71819e-07	GO:0006508, GO:0004222, GO:0008237, GO:0046872, GO:0016787, GO:0008233, GO:0042277,	proteolysis, metalloendopeptidase activity, metallopeptidase activity, metal ion binding, hydrolase activity, peptidase activity, peptide binding,
ENSMUSG00000004931	Apba3	RNA14	Ribo10	0.230896	0.0393013	0.535843	128	0.07512	326	0.853282	25.5	0.51	881.618	43.8747	8.99912	1.96393e-07	1014.87	67.3473	6.6139	5.97317e-05	GO:0005515, GO:0004857, GO:0050790, GO:0001540, GO:0005886, GO:0048471, GO:0010468, GO:0015031, GO:0005737, GO:0001701, GO:0007268, GO:0045202, GO:0043086, GO:0019899, GO:0043197,	protein binding, enzyme inhibitor activity, regulation of catalytic activity, amyloid-beta binding, plasma membrane, perinuclear region of cytoplasm, regulation of gene expression, protein transport, cytoplasm, in utero embryonic development, chemical synaptic transmission, synapse, negative regulation of catalytic activity, enzyme binding, dendritic spine,
ENSMUSG00000004934	Pias4	RNA3	Ribo14	0.281151	0.479395	0.512058	188	0.612516	167	-0.0777984	218.527	0.498919	254.026	45.5498	-5.68134	4.35589e-05	160.034	61.1295	-19.6217	2.75079e-05	GO:0008270, GO:0019789, GO:0016740, GO:0046872, GO:0003677, GO:0005634, GO:0005654, GO:0005515, GO:0005737, GO:0007275, GO:0016055, GO:0000122, GO:0045892, GO:0006357, GO:0016605, GO:0008022, GO:0003714, GO:0003712, GO:0031625, GO:0016363, GO:0016925, GO:0016032, GO:0007259, GO:0001085, GO:0033235, GO:0061665, GO:0010804, GO:1902231, GO:1990234, GO:0032088, GO:1902174,	zinc ion binding, SUMO transferase activity, transferase activity, metal ion binding, DNA binding, nucleus, nucleoplasm, protein binding, cytoplasm, multicellular organism development, Wnt signaling pathway, negative regulation of transcription by RNA polymerase II, negative regulation of transcription, DNA-templated, regulation of transcription by RNA polymerase II, PML body, protein C-terminus …
ENSMUSG00000004936	Map2k1	RNA15	Ribo12	0.469188	0.402644	0.488634	523	0.757162	86	-0.190205	328.637	0.495682	562.831	149.987	-3.15259	0.0142783	481.295	160.176	-19.8431	9.73251e-09	GO:0005524, GO:0006468, GO:0004672, GO:0005623, GO:0016020, GO:0016740, GO:0005794, GO:0005634, GO:0048471, GO:0005829, GO:0005737, GO:0005886, GO:0000166, GO:0005856, GO:0005783, GO:0014069, GO:0004674, GO:0005739, GO:0016301, GO:0016310, GO:0010628, GO:0045893, GO:0018108, GO:0004713, GO:0000187, GO:0010629, GO:0070371, GO:0017016, GO:0005769, GO:0043547, GO:0051384, GO:0042593, GO:0005925, GO:…	ATP binding, protein phosphorylation, protein kinase activity, cell, membrane, transferase activity, Golgi apparatus, nucleus, perinuclear region of cytoplasm, cytosol, cytoplasm, plasma membrane, nucleotide binding, cytoskeleton, endoplasmic reticulum, postsynaptic density, protein serine/threonine kinase activity, mitochondrion, kinase activity, phosphorylation, positive regulation of gene expr…
ENSMUSG00000004937	Sgta		Ribo14		0.768539			0.907934	12					201.445	-48.9291	3.06992e-13		344.424	-13.1876	1.19703e-07	GO:0005515, GO:0005634, GO:0005829, GO:0005737, GO:0042802, GO:0042803, GO:0046982, GO:0016020, GO:0098850, GO:0060090, GO:0043621, GO:0030433, GO:0098793, GO:0061077, GO:2000059, GO:0071816, GO:0006620, GO:1903071, GO:1904288, GO:1903070, GO:1903646, GO:0072380,	protein binding, nucleus, cytosol, cytoplasm, identical protein binding, protein homodimerization activity, protein heterodimerization activity, membrane, extrinsic component of synaptic vesicle membrane, molecular adaptor activity, protein self-association, ubiquitin-dependent ERAD pathway, presynapse, chaperone-mediated protein folding, negative regulation of ubiquitin-dependent protein catabol…
ENSMUSG00000004939	Nmrk2		Ribo11		0.12323			0.355759	182					245.847	-1.30403	0.211882		29.7566	-3.32194	0.00772216	GO:0016740, GO:0046872, GO:0005654, GO:0005515, GO:0005886, GO:0043231, GO:0000166, GO:0005524, GO:0016301, GO:0016310, GO:0009435, GO:0019363, GO:0045662, GO:0050262, GO:0061769	transferase activity, metal ion binding, nucleoplasm, protein binding, plasma membrane, intracellular membrane-bounded organelle, nucleotide binding, ATP binding, kinase activity, phosphorylation, NAD biosynthetic process, pyridine nucleotide biosynthetic process, negative regulation of myoblast differentiation, ribosylnicotinamide kinase activity, ribosylnicotinate kinase activity
ENSMUSG00000004945	Tmem242	RNA14	Ribo3	0.419611	0.292494	0.823657	23	0.896008	5	-0.0365655	119.092	0.496217	314.553	237.234	-5.41076	0.000613956	385.491	89.9998	-1.94241	0.0807585	GO:0016020, GO:0016021, GO:0003674, GO:0008150, GO:0005575	membrane, integral component of membrane, molecular_function, biological_process, cellular_component
ENSMUSG00000004951	Hspb1	RNA17	Ribo12	0.343146	0.451126	0.506133	387	0.744258	93	-0.167459	227.62	0.47224	791.798	450.961	-4.20316	0.000767982	434.333	318.476	-15.06	3.36472e-08	GO:0005634, GO:0005737, GO:0005886, GO:0042802, GO:0042803, GO:0005856, GO:0001932, GO:0035556, GO:0030424, GO:0045202, GO:0030425, GO:0019901, GO:0043204, GO:0030018, GO:0043292, GO:0010976, GO:0005819, GO:0043130, GO:0031430, GO:0071901, GO:0097512, GO:0031674, GO:1904115, GO:0045766, GO:0043536, GO:2001234, GO:0000502, GO:0035924, GO:0044183, GO:0061077, GO:0005080, GO:0098839, GO:2001028, GO:…	nucleus, cytoplasm, plasma membrane, identical protein binding, protein homodimerization activity, cytoskeleton, regulation of protein phosphorylation, intracellular signal transduction, axon, synapse, dendrite, protein kinase binding, perikaryon, Z disc, contractile fiber, positive regulation of neuron projection development, spindle, ubiquitin binding, M band, negative regulation of protein ser…
ENSMUSG00000004952	Rasa4	RNA3	Ribo9	0.720425	0.120447	0.914183	10	0.306098	185	0.475173	184.5	0.501359	215.173	18.3635	3.87112	0.00150749	81.5449	6.1664	2.17796	0.0808952	GO:0007165, GO:0005096, GO:0035556, GO:0005543, GO:0043087, GO:0046580, GO:0071277, GO:0016020, GO:0046872, GO:0005886, GO:0043547, GO:0005829, GO:0005737, GO:0034260,	signal transduction, GTPase activator activity, intracellular signal transduction, phospholipid binding, regulation of GTPase activity, negative regulation of Ras protein signal transduction, cellular response to calcium ion, membrane, metal ion binding, plasma membrane, positive regulation of GTPase activity, cytosol, cytoplasm, negative regulation of GTPase activity,
ENSMUSG00000004980	Hnrnpa2b1	RNA17	Ribo16	0.597481	0.279923	0.497567	402	0.327438	617	0.181723	204.208	0.48737	1294.41	897.148	-19.2644	5.42652e-12	1992.11	1423.36	-17.2252	9.19292e-09	GO:0003676, GO:0006397, GO:0006406, GO:0005634, GO:0005654, GO:0003723, GO:0005737, GO:0042802, GO:0005576, GO:0003729, GO:0051252, GO:1990904, GO:0043005, GO:0000122, GO:0008380, GO:0051028, GO:0000398, GO:0005681, GO:0043204, GO:0035198, GO:0043025, GO:0016233, GO:0043047, GO:0070062, GO:0071013, GO:0000785, GO:0098978, GO:0015030, GO:0016363, GO:0003730, GO:1990247, GO:0097157, GO:1990715, GO:…	nucleic acid binding, mRNA processing, mRNA export from nucleus, nucleus, nucleoplasm, RNA binding, cytoplasm, identical protein binding, extracellular region, mRNA binding, regulation of RNA metabolic process, ribonucleoprotein complex, neuron projection, negative regulation of transcription by RNA polymerase II, RNA splicing, mRNA transport, mRNA splicing, via spliceosome, spliceosomal complex,…
ENSMUSG00000004994	Ccdc130	RNA1	Ribo17	0.259064	0.28901	0.270209	1034	0.261551	666	0.0141421	152.5	0.5	54.6315	13.4604	-11.4171	1.93749e-07	54.4524	16.8097	-4.66432	0.00449485	GO:0003674, GO:0008150, GO:0005575, GO:0009615,	molecular_function, biological_process, cellular_component, response to virus,
ENSMUSG00000004996	Mri1	RNA8	Ribo12	0.0499688	0.300707	0.269772	169	0.632608	196	-0.370138	-1	-1	118.484	72.0479	-7.53142	3.83728e-05	102.74	63.125	-20.0484	8.88794e-09	GO:0044237, GO:0044249, GO:0005634, GO:0005654, GO:0005829, GO:0005737, GO:0016853, GO:0042802, GO:0008652, GO:0001650, GO:0009086, GO:0019284, GO:0019509, GO:0046523,	cellular metabolic process, cellular biosynthetic process, nucleus, nucleoplasm, cytosol, cytoplasm, isomerase activity, identical protein binding, cellular amino acid biosynthetic process, fibrillar center, methionine biosynthetic process, L-methionine salvage from S-adenosylmethionine, L-methionine salvage from methylthioadenosine, S-methyl-5-thioribose-1-phosphate isomerase activity,
ENSMUSG00000005034	Prkacb		Ribo7		0.103937			0.272622	373					125.862	-7.41641	3.26962e-06		120.492	-9.45007	2.66282e-06	GO:0007186, GO:0005524, GO:0006468, GO:0004674, GO:0004672, GO:0034237, GO:0004691, GO:0016020, GO:0016740, GO:0005886, GO:0005634, GO:0048471, GO:0005829, GO:0045171, GO:0005737, GO:0000166, GO:0016301, GO:0016310, GO:0000287, GO:0005813, GO:0007188, GO:0001843, GO:0031625, GO:0070613, GO:0097546, GO:1901621, GO:0051447, GO:0004679, GO:0010737, GO:0005952, GO:0097338,	G protein-coupled receptor signaling pathway, ATP binding, protein phosphorylation, protein serine/threonine kinase activity, protein kinase activity, protein kinase A regulatory subunit binding, cAMP-dependent protein kinase activity, membrane, transferase activity, plasma membrane, nucleus, perinuclear region of cytoplasm, cytosol, intercellular bridge, cytoplasm, nucleotide binding, kinase act…
ENSMUSG00000005043	Sgsh	RNA3	Ribo2	0.358624	0.227363	0.30812	377	0.436233	309	-0.150999	42.0186	0.488588	127.636	26.5043	-6.94598	6.80695e-06	47.2636	14.1393	-5.73453	0.00167916	GO:0005515, GO:0005764, GO:0006027, GO:0030200, GO:0030201, GO:0005539, GO:0008449, GO:0008484, GO:0016250, GO:0003824,	protein binding, lysosome, glycosaminoglycan catabolic process, heparan sulfate proteoglycan catabolic process, heparan sulfate proteoglycan metabolic process, glycosaminoglycan binding, N-acetylglucosamine-6-sulfatase activity, sulfuric ester hydrolase activity, N-sulfoglucosamine sulfohydrolase activity, catalytic activity,
ENSMUSG00000005054	Cstb	RNA17	Ribo12	0.215413	0.362694	0.301105	839	0.839785	33	-0.445451	152.018	0.478043	91.6691	64.4469	-21.6268	2.30605e-10	67.6039	57.115	-15.6592	7.76065e-08	GO:0004869, GO:0004866, GO:0005615, GO:0005634, GO:0005829, GO:0005737, GO:0010951, GO:0005730, GO:0030414, GO:0010466, GO:0062023, GO:0002020, GO:0008344, GO:0045861	cysteine-type endopeptidase inhibitor activity, endopeptidase inhibitor activity, extracellular space, nucleus, cytosol, cytoplasm, negative regulation of endopeptidase activity, nucleolus, peptidase inhibitor activity, negative regulation of peptidase activity, collagen-containing extracellular matrix, protease binding, adult locomotory behavior, negative regulation of proteolysis
ENSMUSG00000005069	Pex5	RNA3	Ribo3	0.136361	0.157774	0.193116	462	0.397101	130	-0.313083	7	0.5	354.208	90.3787	-5.64641	0.000310713	319.707	93.3802	-6.20328	0.00010102	GO:0005515, GO:0016020, GO:0005794, GO:0032991, GO:0005829, GO:0005737, GO:0015031, GO:0005739, GO:0031333, GO:0005777, GO:0005778, GO:0008022, GO:0019899, GO:0047485, GO:0021895, GO:0001764, GO:0040018, GO:0048468, GO:0007005, GO:0007031, GO:0016558, GO:0007029, GO:0050905, GO:0000038, GO:0006625, GO:0006635, GO:0007006, GO:0016560, GO:0016561, GO:0021795, GO:0044255, GO:0045046, GO:0051262, GO:…	protein binding, membrane, Golgi apparatus, protein-containing complex, cytosol, cytoplasm, protein transport, mitochondrion, negative regulation of protein-containing complex assembly, peroxisome, peroxisomal membrane, protein C-terminus binding, enzyme binding, protein N-terminus binding, cerebral cortex neuron differentiation, neuron migration, positive regulation of multicellular organism gro…
ENSMUSG00000005078	Jkamp	RNA1	Ribo16	0.281014	0.320671	0.299727	961	0.443544	437	-0.17021	246.7	0.498384	241.43	26.0603	3.02937	0.00901118	194.574	25.5676	1.97111	0.101339	GO:0016021, GO:0006986, GO:0016020, GO:0005575, GO:0005783, GO:0005789, GO:0031625, GO:0030433,	integral component of membrane, response to unfolded protein, membrane, cellular_component, endoplasmic reticulum, endoplasmic reticulum membrane, ubiquitin protein ligase binding, ubiquitin-dependent ERAD pathway,
ENSMUSG00000005087	Cd44	RNA10	Ribo14	0.183801	0.325763	0.762268	17	0.384068	388	0.2977	88.3197	0.493406	300.35	97.4388	-2.81272	0.0131185	159.238	76.2928	-5.69206	0.000200484	GO:0016021, GO:0007155, GO:0005540, GO:0016020, GO:0019221, GO:0004896, GO:0016477, GO:0030214, GO:0033138, GO:0034116, GO:0042110, GO:0043066, GO:0043154, GO:0043518, GO:0044319, GO:0044344, GO:0050731, GO:0051216, GO:0070374, GO:0070487, GO:1900625, GO:1902166, GO:2000392, GO:0005794, GO:0005829, GO:0005886, GO:0009986, GO:0016324, GO:0031258, GO:0035692, GO:0042995,	integral component of membrane, cell adhesion, hyaluronic acid binding, membrane, cytokine-mediated signaling pathway, cytokine receptor activity, cell migration, hyaluronan catabolic process, positive regulation of peptidyl-serine phosphorylation, positive regulation of heterotypic cell-cell adhesion, T cell activation, negative regulation of apoptotic process, negative regulation of cysteine-ty…
ENSMUSG00000005103	Wdr1		Ribo14		0.540709			0.675094	113					720.87	-2.49684	0.0238252		532.253	-5.51748	0.000255455	GO:0005515, GO:0005737, GO:0005886, GO:0030054, GO:0003779, GO:0005856, GO:0042995, GO:0005911, GO:0007605, GO:0045214, GO:0051015, GO:0015629, GO:0043297, GO:0002102, GO:0008360, GO:0005884, GO:0030036, GO:0030864, GO:0060307, GO:0043209, GO:0030834, GO:0030836, GO:0045199, GO:0048713, GO:0002446, GO:0030042, GO:0030043, GO:0030220, GO:0030865, GO:0040011, GO:0042247, GO:1990266, GO:0042643,	protein binding, cytoplasm, plasma membrane, cell junction, actin binding, cytoskeleton, cell projection, cell-cell junction, sensory perception of sound, sarcomere organization, actin filament binding, actin cytoskeleton, apical junction assembly, podosome, regulation of cell shape, actin filament, actin cytoskeleton organization, cortical actin cytoskeleton, regulation of ventricular cardiac mu…
ENSMUSG00000005124	Wisp1	RNA9	Ribo12	0.0686714	0.300009	0.477887	45	0.811536	46	-0.229982	-1	-1	81.0146	18.4129	0.828086	0.421515	8.41095	1.88091	0.57136	0.580369	GO:0005576, GO:0005515, GO:0005520, GO:0005615, GO:0005829, GO:0005737, GO:0016055, GO:0031012, GO:0007155, GO:0007165, GO:0005178, GO:0060348, GO:0008201, GO:0001649, GO:0061051, GO:0060548, GO:0050729, GO:0014911, GO:0045669, GO:0048661, GO:0032331, GO:0090303, GO:0030316, GO:0045599, GO:0050707, GO:0030177, GO:0042593,	extracellular region, protein binding, insulin-like growth factor binding, extracellular space, cytosol, cytoplasm, Wnt signaling pathway, extracellular matrix, cell adhesion, signal transduction, integrin binding, bone development, heparin binding, osteoblast differentiation, positive regulation of cell growth involved in cardiac muscle cell development, negative regulation of cell death, positi…
ENSMUSG00000005125	Ndrg1		Ribo4		0.220787			0.217757	549					88.8257	-9.92422	5.5224e-08		85.3319	-2.66299	0.023777	GO:0042127, GO:0032287, GO:0045576, GO:0016020, GO:0005886, GO:0005634, GO:0048471, GO:0005829, GO:0015630, GO:0005737, GO:0005856, GO:0005874, GO:0007165, GO:0055038, GO:0005813, GO:0005815, GO:0017137, GO:0005912, GO:0098978, GO:0008017, GO:0045296, GO:0043015, GO:0043209, GO:0099173, GO:0008285, GO:0030330, GO:0071456,	regulation of cell population proliferation, peripheral nervous system myelin maintenance, mast cell activation, membrane, plasma membrane, nucleus, perinuclear region of cytoplasm, cytosol, microtubule cytoskeleton, cytoplasm, cytoskeleton, microtubule, signal transduction, recycling endosome membrane, centrosome, microtubule organizing center, Rab GTPase binding, adherens junction, glutamatergi…
ENSMUSG00000005142	Man2b1		Ribo2		0.285405			0.562348	175					177.526	-1.56056	0.139474		134.516	-1.40345	0.190763	, GO:0016020, GO:0016021, GO:0005975, GO:0003824, GO:0004559, GO:0006013, GO:0030246, GO:0046872, GO:0005615, GO:0016787, GO:0016798, GO:0008152, GO:0005764, GO:0005537, GO:0006464, GO:0007611, GO:0006517, GO:0005774	, membrane, integral component of membrane, carbohydrate metabolic process, catalytic activity, alpha-mannosidase activity, mannose metabolic process, carbohydrate binding, metal ion binding, extracellular space, hydrolase activity, hydrolase activity, acting on glycosyl bonds, metabolic process, lysosome, mannose binding, cellular protein modification process, learning or memory, protein deglyco…
ENSMUSG00000005150	Wdr83	RNA8	Ribo14	0.0506555	0.155487	0.134572	217	0.197925	541	-0.167545	-1	-1	279.478	73.1773	-4.75889	0.00021351	286.166	109.733	-15.1397	1.04081e-07	, GO:0005515, GO:0003674, GO:0005634, GO:0005737, GO:0006397, GO:0008380, GO:0032496, GO:0005681, GO:0001666, GO:0000375, GO:0000398, GO:0071013, GO:0009611, GO:0043122, GO:0032635, GO:0032640, GO:0090594	, protein binding, molecular_function, nucleus, cytoplasm, mRNA processing, RNA splicing, response to lipopolysaccharide, spliceosomal complex, response to hypoxia, RNA splicing, via transesterification reactions, mRNA splicing, via spliceosome, catalytic step 2 spliceosome, response to wounding, regulation of I-kappaB kinase/NF-kappaB signaling, interleukin-6 production, tumor necrosis factor pr…
ENSMUSG00000005161	Prdx2	RNA14	Ribo3	0.470897	0.190519	0.953982	4	0.49578	86	0.284251	107.503	0.497697	1617.29	957.609	-15.9313	8.27063e-11	1964.49	999.222	-22.2446	1.03494e-06	GO:0055114, GO:0016491, GO:0016209, GO:0045454, GO:0051920, GO:0005623, GO:0005829, GO:0005515, GO:0005737, GO:0004601, GO:0000187, GO:0005739, GO:0032496, GO:0042981, GO:0006979, GO:0032088, GO:0048872, GO:0043524, GO:0034599, GO:0043209, GO:0008379, GO:0019430, GO:2001237, GO:2001240, GO:0048538, GO:0042098, GO:0008430, GO:0031665, GO:0042743, GO:0045581, GO:0042744, GO:0010310, GO:0045321, GO:…	oxidation-reduction process, oxidoreductase activity, antioxidant activity, cell redox homeostasis, peroxiredoxin activity, cell, cytosol, protein binding, cytoplasm, peroxidase activity, activation of MAPK activity, mitochondrion, response to lipopolysaccharide, regulation of apoptotic process, response to oxidative stress, negative regulation of NF-kappaB transcription factor activity, homeosta…
ENSMUSG00000005204	Senp3	RNA12	Ribo14	0.273658	0.17107	0.426316	72	0.22308	523	0.281272	10	0.5	291.567	25.0971	8.31496	5.98841e-05	324.545	27.6751	16.5981	5.14106e-05	GO:0006508, GO:0008234, GO:0016926, GO:0071339, GO:0016787, GO:0005634, GO:0005654, GO:0005515, GO:0008233, GO:0005737, GO:0005730, GO:0004843, GO:0019538,	proteolysis, cysteine-type peptidase activity, protein desumoylation, MLL1 complex, hydrolase activity, nucleus, nucleoplasm, protein binding, peptidase activity, cytoplasm, nucleolus, thiol-dependent ubiquitin-specific protease activity, protein metabolic process,
ENSMUSG00000005220	Corin	RNA12	Ribo9	0.290523	0.0756269	0.537415	39	0.283379	194	0.277942	8	0.533333	3924.01	878.246	-3.69593	0.00195913	5522.52	1141.31	-1.71552	0.117014	GO:0005515, GO:0016020, GO:0006508, GO:0004252, GO:0005044, GO:0016486, GO:0016021, GO:0005886, GO:0016787, GO:0016604, GO:0009986, GO:0008233, GO:0031410, GO:0005576, GO:0005887, GO:0008236, GO:0006897, GO:0030182, GO:0015629, GO:0007565, GO:0008217, GO:0035813, GO:0003050, GO:0004175,	protein binding, membrane, proteolysis, serine-type endopeptidase activity, scavenger receptor activity, peptide hormone processing, integral component of membrane, plasma membrane, hydrolase activity, nuclear body, cell surface, peptidase activity, cytoplasmic vesicle, extracellular region, integral component of plasma membrane, serine-type peptidase activity, endocytosis, neuron differentiation…
ENSMUSG00000005262	Ufd1	RNA3	Ribo16	0.0702397	0.206942	0.134014	507	0.228096	758	-0.23097	-1	-1	417.751	140.884	-14.4313	8.47783e-10	393.033	145.95	-10.2319	1.28778e-06	, GO:0006511, GO:0005634, GO:0005737, GO:0005829, GO:0044877, GO:0031593, GO:0005102, GO:0005515, GO:0030433, GO:0051117, GO:0039536, GO:0071712, GO:0043161, GO:0032480, GO:0030970, GO:0034098, GO:0036501, GO:0036435	, ubiquitin-dependent protein catabolic process, nucleus, cytoplasm, cytosol, protein-containing complex binding, polyubiquitin modification-dependent protein binding, signaling receptor binding, protein binding, ubiquitin-dependent ERAD pathway, ATPase binding, negative regulation of RIG-I signaling pathway, ER-associated misfolded protein catabolic process, proteasome-mediated ubiquitin-depende…
ENSMUSG00000005299	Letm1	RNA15	Ribo17	0.742677	0.218637	0.86058	42	0.214583	699	0.603197	393.652	0.49145	1048.68	236.102	-4.3225	0.00070231	1447.65	309.948	-3.23047	0.00901382	GO:0043022, GO:0005623, GO:0016020, GO:0016021, GO:0046872, GO:0006811, GO:0006816, GO:0005739, GO:0005743, GO:0015297, GO:0034214, GO:0051562, GO:0042407, GO:0051560, GO:0051260, GO:0006851, GO:1900069, GO:0006875, GO:0099093, GO:0015369,	ribosome binding, cell, membrane, integral component of membrane, metal ion binding, ion transport, calcium ion transport, mitochondrion, mitochondrial inner membrane, antiporter activity, protein hexamerization, negative regulation of mitochondrial calcium ion concentration, cristae formation, mitochondrial calcium ion homeostasis, protein homooligomerization, mitochondrial calcium ion transmemb…
ENSMUSG00000005312	Ubqln1	RNA17	Ribo12	0.428928	0.312222	0.494227	409	0.669431	167	-0.131779	220.692	0.492615	878.692	203.323	-2.55116	0.0327459	878.815	231.181	-6.87345	0.000931738	GO:0005515, GO:0016020, GO:0005886, GO:0005634, GO:0005654, GO:0032991, GO:0048471, GO:0005829, GO:0005737, GO:0006914, GO:0031410, GO:0019900, GO:0042802, GO:0005783, GO:0006511, GO:0031593, GO:0000502, GO:0000045, GO:0019904, GO:0016235, GO:0016236, GO:0005776, GO:0030433, GO:0071456, GO:0034976, GO:0031398, GO:0005102, GO:0031396, GO:1902175, GO:1903071, GO:0097352, GO:0035973, GO:0019215, GO:…	protein binding, membrane, plasma membrane, nucleus, nucleoplasm, protein-containing complex, perinuclear region of cytoplasm, cytosol, cytoplasm, autophagy, cytoplasmic vesicle, kinase binding, identical protein binding, endoplasmic reticulum, ubiquitin-dependent protein catabolic process, polyubiquitin modification-dependent protein binding, proteasome complex, autophagosome assembly, protein d…
ENSMUSG00000005354	Txn2	RNA15	Ribo17	0.403438	0.838726	0.429223	602	0.844527	87	-0.293931	417.274	0.46467	661.158	228.242	-12.6288	2.14415e-09	1034.33	495.79	-9.48084	2.58538e-06	, GO:0015035, GO:0045454, GO:0006662, GO:0005623, GO:0055114, GO:0005739, GO:0005730, GO:0044877, GO:0030425, GO:0043025, GO:0008113, GO:0033743, GO:0001666, GO:0006979, GO:0009725, GO:0009749, GO:0014070, GO:0031669, GO:0042493, GO:0048678	, protein disulfide oxidoreductase activity, cell redox homeostasis, glycerol ether metabolic process, cell, oxidation-reduction process, mitochondrion, nucleolus, protein-containing complex binding, dendrite, neuronal cell body, peptide-methionine (S)-S-oxide reductase activity, peptide-methionine (R)-S-oxide reductase activity, response to hypoxia, response to oxidative stress, response to horm…
ENSMUSG00000005362	Crbn		Ribo7		0.414594			0.68083	64					72.0301	-0.233528	0.818508		101.859	-2.10061	0.0620136	GO:0016020, GO:0046872, GO:0005634, GO:0048471, GO:0005737, GO:0016567, GO:0031333, GO:0044325, GO:0043161, GO:0031334, GO:0031464, GO:0034766,	membrane, metal ion binding, nucleus, perinuclear region of cytoplasm, cytoplasm, protein ubiquitination, negative regulation of protein-containing complex assembly, ion channel binding, proteasome-mediated ubiquitin-dependent protein catabolic process, positive regulation of protein-containing complex assembly, Cul4A-RING E3 ubiquitin ligase complex, negative regulation of ion transmembrane tran…
ENSMUSG00000005370	Msh6	RNA11	Ribo1	0.245349	0.0504244	0.487564	48	0.0434573	974	1.04997	1.5	0.75	243.062	35.9306	1.36302	0.200124	237.384	23.9912	3.88772	0.00302073	GO:0005524, GO:0030983, GO:0006298, GO:0003677, GO:0005634, GO:0005654, GO:0005794, GO:0005829, GO:0043231, GO:0000166, GO:0005694, GO:0003682, GO:0006281, GO:0006974, GO:0016446, GO:0000790, GO:0016887, GO:0032300, GO:0003690, GO:0035064, GO:0019899, GO:0003684, GO:0008340, GO:0000287, GO:0008630, GO:0008094, GO:0009411, GO:0097193, GO:0032357, GO:0000400, GO:0032405, GO:0043531, GO:0045910, GO:…	ATP binding, mismatched DNA binding, mismatch repair, DNA binding, nucleus, nucleoplasm, Golgi apparatus, cytosol, intracellular membrane-bounded organelle, nucleotide binding, chromosome, chromatin binding, DNA repair, cellular response to DNA damage stimulus, somatic hypermutation of immunoglobulin genes, nuclear chromatin, ATPase activity, mismatch repair complex, double-stranded DNA binding, …
ENSMUSG00000005371	Fbxo11	RNA3	Ribo16	0.156099	0.497969	0.260389	413	0.645307	165	-0.394144	261.5	0.5	668.744	56.7056	2.5761	0.0322172	559.384	60.4457	3.5477	0.0146453	GO:0008270, GO:0005515, GO:0016567, GO:0000151, GO:0046872, GO:0005634, GO:0005654, GO:0005829, GO:0005737, GO:0005694, GO:0006511, GO:0005730, GO:0004842, GO:0007605, GO:0042981, GO:0006464, GO:0035246, GO:0016274,	zinc ion binding, protein binding, protein ubiquitination, ubiquitin ligase complex, metal ion binding, nucleus, nucleoplasm, cytosol, cytoplasm, chromosome, ubiquitin-dependent protein catabolic process, nucleolus, ubiquitin-protein transferase activity, sensory perception of sound, regulation of apoptotic process, cellular protein modification process, peptidyl-arginine N-methylation, protein-a…
ENSMUSG00000005373	Mlxipl	RNA17	Ribo1	0.0845799	0.0999577	0.0715863	1138	0.0834265	950	-0.0664741	-1	-1	151.734	35.5162	-2.02219	0.0602056	227.059	52.1082	-4.21016	0.00227225	, GO:0005623, GO:0005634, GO:0045944, GO:0042593, GO:0005737, GO:0003677, GO:0005654, GO:0005829, GO:0003700, GO:0046982, GO:0046983, GO:0000122, GO:0006357, GO:0008134, GO:0043565, GO:0019901, GO:0071157, GO:0008284, GO:0005515, GO:0000978, GO:0001227, GO:0005667, GO:0009749, GO:0006110, GO:0097009, GO:0033137, GO:0055089, GO:0045892, GO:0045893, GO:0045821, GO:0071333, GO:0090324, GO:0046889, G…	, cell, nucleus, positive regulation of transcription by RNA polymerase II, glucose homeostasis, cytoplasm, DNA binding, nucleoplasm, cytosol, DNA-binding transcription factor activity, protein heterodimerization activity, protein dimerization activity, negative regulation of transcription by RNA polymerase II, regulation of transcription by RNA polymerase II, transcription factor binding, sequen…
ENSMUSG00000005374	Tbl2	RNA9	Ribo11	0.0862691	0.0820685	0.524224	42	0.296321	198	0.247755	-1	-1	114.374	29.2445	-2.44128	0.0275083	90.9719	19.6065	-3.32872	0.00763433	GO:0005515, GO:0005783, GO:0019901, GO:0042149, GO:0071456, GO:0030968, GO:0051219, GO:0031369,	protein binding, endoplasmic reticulum, protein kinase binding, cellular response to glucose starvation, cellular response to hypoxia, endoplasmic reticulum unfolded protein response, phosphoprotein binding, translation initiation factor binding,
ENSMUSG00000005378	Bud23	RNA17	Ribo12	0.319503	0.208611	0.42741	531	0.448537	361	-0.0209542	111.656	0.496249	121.931	46.4889	-4.87894	0.00068343	117.513	37.7982	-7.81755	1.44035e-05	GO:0016435, GO:0070476, GO:0008168, GO:0016740, GO:0005634, GO:0005654, GO:0048471, GO:0005737, GO:0046982, GO:0032259, GO:0005730, GO:0042254, GO:0006325, GO:0006364, GO:2000234,	rRNA (guanine) methyltransferase activity, rRNA (guanine-N7)-methylation, methyltransferase activity, transferase activity, nucleus, nucleoplasm, perinuclear region of cytoplasm, cytoplasm, protein heterodimerization activity, methylation, nucleolus, ribosome biogenesis, chromatin organization, rRNA processing, positive regulation of rRNA processing,
ENSMUSG00000005397	Nid1	RNA1	Ribo4	0.703715	0.74374	0.742263	132	0.886872	13	-0.0773033	486.821	0.415731	3844.84	839.978	-1.98423	0.0646565	2359.95	378.174	0.327926	0.74973	GO:0005509, GO:0007160, GO:0005886, GO:0071944, GO:0005515, GO:0005576, GO:0031012, GO:0007155, GO:0010811, GO:0030198, GO:0005518, GO:0005604, GO:0062023, GO:0043235, GO:0005201, GO:0017147, GO:0043236, GO:0050840, GO:0043394, GO:0042813, GO:0060070, GO:0032836, GO:0043237,	calcium ion binding, cell-matrix adhesion, plasma membrane, cell periphery, protein binding, extracellular region, extracellular matrix, cell adhesion, positive regulation of cell-substrate adhesion, extracellular matrix organization, collagen binding, basement membrane, collagen-containing extracellular matrix, receptor complex, extracellular matrix structural constituent, Wnt-protein binding, l…
ENSMUSG00000005410	Mcm5	RNA9	Ribo11	0.0621118	0.199682	0.579836	34	0.72252	43	-0.0955447	-1	-1	152.357	43.3875	-1.32842	0.203899	38.6432	9.305	-3.69535	0.00495613	GO:0003677, GO:0005634, GO:0005524, GO:0006260, GO:0006270, GO:0042555, GO:0003688, GO:0016787, GO:0005654, GO:0005737, GO:0000166, GO:0032508, GO:0004386, GO:0005829, GO:0007049, GO:0003678, GO:0043138, GO:0003697, GO:0000727, GO:0006267,	DNA binding, nucleus, ATP binding, DNA replication, DNA replication initiation, MCM complex, DNA replication origin binding, hydrolase activity, nucleoplasm, cytoplasm, nucleotide binding, DNA duplex unwinding, helicase activity, cytosol, cell cycle, DNA helicase activity, 3'-5' DNA helicase activity, single-stranded DNA binding, double-strand break repair via break-induced replication, pre-repli…
ENSMUSG00000005413	Hmox1	RNA17	Ribo12	0.33891	0.330416	0.455232	468	0.832944	38	-0.262383	201.85	0.468329	210.666	116.58	-1.70758	0.108322	172.348	96.4578	-5.83059	0.000391301	GO:0055114, GO:0004392, GO:0006788, GO:0005623, GO:0005634, GO:0016020, GO:0016021, GO:0046872, GO:0048471, GO:0005829, GO:0042802, GO:0042803, GO:0016491, GO:0005783, GO:0034605, GO:0035556, GO:0005730, GO:0005789, GO:0006915, GO:0043392, GO:0006979, GO:0020037, GO:0008285, GO:0001666, GO:0006879, GO:0043065, GO:0019899, GO:0043231, GO:0043524, GO:0008219, GO:0005901, GO:0007264, GO:0016242, GO:…	oxidation-reduction process, heme oxygenase (decyclizing) activity, heme oxidation, cell, nucleus, membrane, integral component of membrane, metal ion binding, perinuclear region of cytoplasm, cytosol, identical protein binding, protein homodimerization activity, oxidoreductase activity, endoplasmic reticulum, cellular response to heat, intracellular signal transduction, nucleolus, endoplasmic re…
ENSMUSG00000005417	Mprip	RNA4	Ribo9	0.422804	0.0725332	0.743957	14	0.300078	188	0.394314	24	0.510638	3377.68	144.457	14.9926	7.69757e-11	2703.7	128.873			, GO:0005623, GO:0005829, GO:0005737, GO:0005856, GO:0003779, GO:0001934, GO:0015629, GO:0001725, GO:0032507, GO:0035509	, cell, cytosol, cytoplasm, cytoskeleton, actin binding, positive regulation of protein phosphorylation, actin cytoskeleton, stress fiber, maintenance of protein location in cell, negative regulation of myosin-light-chain-phosphatase activity
ENSMUSG00000005442	Cic	RNA10	Ribo12	0.055065	0.103705	0.108087	378	0.124773	665	-0.062348	-1	-1	1122.32	89.2781	7.22491	2.95036e-06	1005.21	64.3231	16.799	1.17204e-08	GO:0003677, GO:0005634, GO:0005654, GO:0032991, GO:0005515, GO:0043231, GO:0003682, GO:0000122, GO:0007420, GO:0045892, GO:0007613, GO:0048286, GO:0007612, GO:0035176,	DNA binding, nucleus, nucleoplasm, protein-containing complex, protein binding, intracellular membrane-bounded organelle, chromatin binding, negative regulation of transcription by RNA polymerase II, brain development, negative regulation of transcription, DNA-templated, memory, lung alveolus development, learning, social behavior,
ENSMUSG00000005469	Prkaca	RNA15	Ribo16	0.461076	0.278906	0.540228	440	0.312127	638	0.238246	271.638	0.476558	2304.62	567.343	-7.29512	3.93914e-06	2816.27	827.564	-10.0522	1.51547e-06	GO:0005524, GO:0006468, GO:0004674, GO:0004672, GO:0034237, GO:0004691, GO:0071333, GO:0010737, GO:0005623, GO:0016020, GO:0016740, GO:0005886, GO:0005634, GO:0005794, GO:0032991, GO:0048471, GO:0005829, GO:0045171, GO:0005515, GO:0005737, GO:0000166, GO:0031410, GO:0042995, GO:0043005, GO:0005739, GO:0016301, GO:0016310, GO:0034605, GO:0016607, GO:0044877, GO:0031594, GO:0019901, GO:0005813, GO:…	ATP binding, protein phosphorylation, protein serine/threonine kinase activity, protein kinase activity, protein kinase A regulatory subunit binding, cAMP-dependent protein kinase activity, cellular response to glucose stimulus, protein kinase A signaling, cell, membrane, transferase activity, plasma membrane, nucleus, Golgi apparatus, protein-containing complex, perinuclear region of cytoplasm, …
ENSMUSG00000005481	Ddx39	RNA17	Ribo12	0.197468	0.355856	0.25709	917	0.74091	99	-0.45968	119.363	0.495283	286.088	93.8328	-3.57446	0.00339368	213.154	66.898	-6.17923	0.000104249	GO:0005524, GO:0003676, GO:0016787, GO:0005634, GO:0005737, GO:0000166, GO:0042802, GO:0000346, GO:0003723, GO:0006397, GO:0008380, GO:0016607, GO:0003724, GO:0004386, GO:0000398, GO:0016887, GO:0006406,	ATP binding, nucleic acid binding, hydrolase activity, nucleus, cytoplasm, nucleotide binding, identical protein binding, transcription export complex, RNA binding, mRNA processing, RNA splicing, nuclear speck, RNA helicase activity, helicase activity, mRNA splicing, via spliceosome, ATPase activity, mRNA export from nucleus,
ENSMUSG00000005483	Dnajb1	RNA17	Ribo14	0.440595	0.751313	0.410485	578	0.832689	32	-0.307185	272.673	0.484321	155.587	30.2702	-1.57649	0.152971	159.821	31.8304	-1.78424	0.108051	GO:0006457, GO:0051082, GO:0005634, GO:0005654, GO:0005829, GO:0005737, GO:0014069, GO:0005730, GO:0003714, GO:0043025, GO:0043197, GO:0098978, GO:0098794, GO:0051117, GO:0051087, GO:0051085, GO:0099524, GO:0030544, GO:0032781, GO:0090084, GO:0001671, GO:0097201, GO:0061827, GO:0044183	protein folding, unfolded protein binding, nucleus, nucleoplasm, cytosol, cytoplasm, postsynaptic density, nucleolus, transcription corepressor activity, neuronal cell body, dendritic spine, glutamatergic synapse, postsynapse, ATPase binding, chaperone binding, chaperone cofactor-dependent protein refolding, postsynaptic cytosol, Hsp70 protein binding, positive regulation of ATPase activity, nega…
ENSMUSG00000005501	Usp40	RNA17	Ribo6	0.0583955	0.0867828	0.0476573	1169	0.434369	69	-0.959729	-1	-1	592.445	31.3976	8.13933	2.92538e-05	674.104	21.8258	14.3422	1.82022e-05	, GO:0006511, GO:0036459, GO:0016579, GO:0016787, GO:0008233, GO:0008234, GO:0006508, GO:0004197, GO:0004843	, ubiquitin-dependent protein catabolic process, thiol-dependent ubiquitinyl hydrolase activity, protein deubiquitination, hydrolase activity, peptidase activity, cysteine-type peptidase activity, proteolysis, cysteine-type endopeptidase activity, thiol-dependent ubiquitin-specific protease activity
ENSMUSG00000005505	Kbtbd4	RNA1	Ribo17	0.0362335	0.47902	0.0287831	1637	0.491464	417	-1.23235	-1	-1	235.787	48.4456	-2.56547	0.0310159	227.062	56.8525	-7.82115	5.13677e-05	GO:0005515,	protein binding,
ENSMUSG00000005510	Ndufs3	RNA1	Ribo11	0.049382	0.116575	0.044179	1605	0.392595	173	-0.948729	-1	-1	965.468	519.816	-9.07	1.04924e-07	1078.04	759.79	-6.92115	6.90236e-05	, GO:0055114, GO:0008137, GO:0016651, GO:0016020, GO:0016604, GO:0016491, GO:0005739, GO:0005743, GO:0005515, GO:0070469, GO:0031966, GO:0030308, GO:0072593, GO:0003954, GO:0043209, GO:2001243, GO:0005747	, oxidation-reduction process, NADH dehydrogenase (ubiquinone) activity, oxidoreductase activity, acting on NAD(P)H, membrane, nuclear body, oxidoreductase activity, mitochondrion, mitochondrial inner membrane, protein binding, respirasome, mitochondrial membrane, negative regulation of cell growth, reactive oxygen species metabolic process, NADH dehydrogenase activity, myelin sheath, negative re…
ENSMUSG00000005514	Por	RNA17	Ribo12	0.239016	0.445515	0.319134	814	0.6655	172	-0.319176	123.765	0.483459	592.272	187.763	-4.55559	0.000378965	669.938	280.793	-11.2574	1.32425e-06	GO:0055114, GO:0016491, GO:0010181, GO:0016020, GO:0016021, , GO:0003958, GO:0005829, GO:0005737, GO:0043231, GO:0022900, GO:0050660, GO:0005783, GO:0005789, GO:0005739, GO:0016787, GO:0043066, GO:0016709, GO:0019899, GO:0050661, GO:0045880, GO:0018393, GO:0043154, GO:0009055, GO:0032332, GO:0090031, GO:0090181, GO:0060192, GO:0009725, GO:0045542, GO:0019395, GO:0003420, GO:0032770, GO:0043602, G…	oxidation-reduction process, oxidoreductase activity, FMN binding, membrane, integral component of membrane, , NADPH-hemoprotein reductase activity, cytosol, cytoplasm, intracellular membrane-bounded organelle, electron transport chain, flavin adenine dinucleotide binding, endoplasmic reticulum, endoplasmic reticulum membrane, mitochondrion, hydrolase activity, negative regulation of apoptotic pr…
ENSMUSG00000005533	Igf1r	RNA15	Ribo17	0.475417	0.318818	0.563367	399	0.354244	566	0.201489	321.038	0.457972	863.892	79.292	5.82085	3.36959e-05	1588.74	155.533	2.45163	0.0341622	GO:0016021, GO:0005524, GO:0005515, GO:0016020, GO:0006468, GO:0004672, GO:0007169, GO:0004714, GO:0004713, GO:0043548, GO:0043560, GO:0046777, GO:0016740, GO:0000166, GO:0016301, GO:0016310, GO:0005010, GO:0005158, GO:0005520, GO:0031994, GO:0042802, GO:0043559, GO:0140318, GO:0006955, GO:0008284, GO:0030335, GO:0038083, GO:0043066, GO:0045056, GO:0046328, GO:0048009, GO:0048015, GO:0051389, GO:…	integral component of membrane, ATP binding, protein binding, membrane, protein phosphorylation, protein kinase activity, transmembrane receptor protein tyrosine kinase signaling pathway, transmembrane receptor protein tyrosine kinase activity, protein tyrosine kinase activity, phosphatidylinositol 3-kinase binding, insulin receptor substrate binding, protein autophosphorylation, transferase acti…
ENSMUSG00000005534	Insr	RNA1	Ribo4	0.163352	0.576224	0.138823	1374	0.651098	124	-0.671186	200.5	0.5	3117.47	367.846	3.03428	0.00836752	3266.61	314.123	6.40148	7.81762e-05	GO:0004672, GO:0005524, GO:0006468, GO:0004713, GO:0018108, GO:0016021, GO:0005515, GO:0016020, GO:0007169, GO:0004714, GO:0043548, GO:0043560, GO:0046777, GO:0016740, GO:0009897, GO:0005886, GO:0005634, GO:0005829, GO:0005887, GO:0043231, GO:0000166, GO:0042802, GO:0031410, GO:0007186, GO:0016301, GO:0016310, GO:0000187, GO:0001934, GO:0010629, GO:0005768, GO:0007275, GO:0001933, GO:0042593, GO:…	protein kinase activity, ATP binding, protein phosphorylation, protein tyrosine kinase activity, peptidyl-tyrosine phosphorylation, integral component of membrane, protein binding, membrane, transmembrane receptor protein tyrosine kinase signaling pathway, transmembrane receptor protein tyrosine kinase activity, phosphatidylinositol 3-kinase binding, insulin receptor substrate binding, protein au…
ENSMUSG00000005566	Trim28	RNA1	Ribo3	0.0301024	0.300441	0.0135155	1674	0.735978	17	-1.73603	-1	-1	1116.85	279.959	-4.6096	0.00111031	922.69	219.662	-5.06422	0.000488952	, GO:0008270, GO:0005515, GO:0003714, GO:0016740, GO:0046872, GO:0005634, GO:0016567, GO:0005654, GO:0032991, GO:0003677, GO:0003682, GO:0045893, GO:0007265, GO:0090575, GO:0000122, GO:0045892, GO:0001701, GO:0004842, GO:0006325, GO:0045087, GO:0003713, GO:0000785, GO:0031625, GO:1990841, GO:0007566, GO:0046777, GO:0004672, GO:0042307, GO:0043388, GO:0016925, GO:0060028, GO:0060669, GO:0005719, G…	, zinc ion binding, protein binding, transcription corepressor activity, transferase activity, metal ion binding, nucleus, protein ubiquitination, nucleoplasm, protein-containing complex, DNA binding, chromatin binding, positive regulation of transcription, DNA-templated, Ras protein signal transduction, RNA polymerase II transcription factor complex, negative regulation of transcription by RNA p…
ENSMUSG00000005575	Ube2m	RNA14	Ribo17	0.328526	0.774455	0.470115	162	0.696452	204	-0.170686	322.132	0.498657	885.568	222.722	-5.02286	0.000151511	945.203	370.196	-9.95525	3.71429e-06	, GO:0016740, GO:0016567, GO:0000166, GO:0005524, GO:0061631, GO:0004842, GO:0045116, GO:0043525, GO:0019788, GO:0006464	, transferase activity, protein ubiquitination, nucleotide binding, ATP binding, ubiquitin conjugating enzyme activity, ubiquitin-protein transferase activity, protein neddylation, positive regulation of neuron apoptotic process, NEDD8 transferase activity, cellular protein modification process
ENSMUSG00000005580	Adcy9		Ribo9		0.0756352			0.240243	225					67.2313	7.46987	1.33404e-06		81.9327	3.97321	0.00826384	GO:0035556, GO:0016849, GO:0009190, GO:0016020, GO:0016021, GO:0046872, GO:0005886, GO:0005887, GO:0000166, GO:0005524, GO:0001701, GO:0016829, GO:0030424, GO:0030425, GO:0004016, GO:0006171, GO:0007189, GO:0071880	intracellular signal transduction, phosphorus-oxygen lyase activity, cyclic nucleotide biosynthetic process, membrane, integral component of membrane, metal ion binding, plasma membrane, integral component of plasma membrane, nucleotide binding, ATP binding, in utero embryonic development, lyase activity, axon, dendrite, adenylate cyclase activity, cAMP biosynthetic process, adenylate cyclase-act…
ENSMUSG00000005583	Mef2c	RNA5	Ribo7	0.430036	0.116451	0.867496	6	0.397492	255	0.338939	15	0.5	634.974	108.088	-2.90771	0.0168627	421.018	98.4263	-2.15402	0.0566783	GO:0003677, GO:0046983, GO:0000977, GO:0045944, GO:0005634, GO:0005654, GO:0032991, GO:0043565, GO:0005515, GO:0005737, GO:0043231, GO:0000790, GO:0046982, GO:0007275, GO:0003682, GO:0044212, GO:0010628, GO:0045893, GO:0000978, GO:0001228, GO:0035914, GO:0030154, GO:0000976, GO:0000981, GO:0008134, GO:0000122, GO:0016607, GO:0006915, GO:0060021, GO:0000165, GO:0007507, GO:0003700, GO:0000987, GO:…	DNA binding, protein dimerization activity, RNA polymerase II regulatory region sequence-specific DNA binding, positive regulation of transcription by RNA polymerase II, nucleus, nucleoplasm, protein-containing complex, sequence-specific DNA binding, protein binding, cytoplasm, intracellular membrane-bounded organelle, nuclear chromatin, protein heterodimerization activity, multicellular organism…
ENSMUSG00000005610	Eif4g2	RNA17	Ribo16	0.371946	0.340988	0.459133	463	0.463041	407	-0.0036808	222.277	0.488521	11851	596.74	16.033	7.55503e-11	12970.7	664.126	18.9853	6.24958e-06	GO:0005515, GO:0003723, GO:0007507, GO:0045727, GO:0045773, GO:0060999, GO:0005829, GO:0030424,	protein binding, RNA binding, heart development, positive regulation of translation, positive regulation of axon extension, positive regulation of dendritic spine development, cytosol, axon,
ENSMUSG00000005611	Mrvi1	RNA1	Ribo4	0.3507	0.286893	0.368768	807	0.307132	452	0.079428	185.863	0.464656	132.805	11.2707	5.88655	3.9593e-05	154.276	9.28304	6.75664	5.00094e-05	GO:0016020, GO:0016021, GO:0005515, GO:0005737, GO:0016529, GO:0048471, GO:0019934, GO:0060087, GO:0045986,	membrane, integral component of membrane, protein binding, cytoplasm, sarcoplasmic reticulum, perinuclear region of cytoplasm, cGMP-mediated signaling, relaxation of vascular smooth muscle, negative regulation of smooth muscle contraction,
ENSMUSG00000005615	Pcyt1a	RNA13	Ribo17	0.299298	0.422052	0.449856	62	0.375797	536	0.0781199	158.5	0.5	634.512	163.571	-8.80985	2.57535e-07	754.349	183.051	-5.21588	0.000392198	GO:0003824, GO:0009058, GO:0016020, GO:0016740, GO:0005515, GO:0005737, GO:0005886, GO:0042803, GO:0005783, GO:0006629, GO:0005516, GO:0005829, GO:0016779, GO:0008654, GO:0005789, GO:0005635, GO:0042587, GO:0008289, GO:0031210, GO:0006656, GO:0006657, GO:0004105,	catalytic activity, biosynthetic process, membrane, transferase activity, protein binding, cytoplasm, plasma membrane, protein homodimerization activity, endoplasmic reticulum, lipid metabolic process, calmodulin binding, cytosol, nucleotidyltransferase activity, phospholipid biosynthetic process, endoplasmic reticulum membrane, nuclear envelope, glycogen granule, lipid binding, phosphatidylcholi…
ENSMUSG00000005621	Zfp592	RNA10	Ribo7	0.0530494	0.0992121	0.252675	256	0.262508	383	-0.0165803	-1	-1	501.871	36.1489			518.442	39.4286	12.3895	2.16216e-07	GO:0003676, GO:0046872, GO:0008150, GO:0003677, GO:0005634, GO:0005515,	nucleic acid binding, metal ion binding, biological_process, DNA binding, nucleus, protein binding,
ENSMUSG00000005625	Psmd4		Ribo14		0.0854684			0.0680208	636					342.162	-6.62589	5.82848e-06		398.385	-4.15195	0.00247719	GO:0005654, GO:0005829, GO:0005634, GO:0005737, GO:0042802, GO:0043161, GO:0000502, GO:0008134, GO:0031593, GO:0008540, GO:0043248, GO:0022624,	nucleoplasm, cytosol, nucleus, cytoplasm, identical protein binding, proteasome-mediated ubiquitin-dependent protein catabolic process, proteasome complex, transcription factor binding, polyubiquitin modification-dependent protein binding, proteasome regulatory particle, base subcomplex, proteasome assembly, proteasome accessory complex,
ENSMUSG00000005628	Tmod4	RNA13	Ribo16	0.0872766	0.127161	0.336845	85	0.162241	858	0.317269	-1	-1	95.6508	8.32174	1.95349	0.0726255	214.596	20.7837	4.00201	0.00251019	GO:0051015, GO:0005523, GO:0051694, GO:0005737, GO:0005856, GO:0003779, GO:0005865, GO:0007015, GO:0006936, GO:0030239, GO:0030016,	actin filament binding, tropomyosin binding, pointed-end actin filament capping, cytoplasm, cytoskeleton, actin binding, striated muscle thin filament, actin filament organization, muscle contraction, myofibril assembly, myofibril,
ENSMUSG00000005656	Snx6		Ribo5		0.224595			0.640129	14					71.4079	-1.51323	0.152467		47.6735	0.612196	0.565612	GO:0006886, GO:0035091, GO:0016020, GO:0005634, GO:0005737, GO:0015031, GO:0031410, GO:0042803, GO:0005829, GO:0008289, GO:0031901, GO:0005768, GO:0045892, GO:0042147, GO:0071364, GO:0034452, GO:0030512, GO:0043524, GO:0030904, GO:1904646, GO:0097422, GO:0034713, GO:0005764,	intracellular protein transport, phosphatidylinositol binding, membrane, nucleus, cytoplasm, protein transport, cytoplasmic vesicle, protein homodimerization activity, cytosol, lipid binding, early endosome membrane, endosome, negative regulation of transcription, DNA-templated, retrograde transport, endosome to Golgi, cellular response to epidermal growth factor stimulus, dynactin binding, negat…
ENSMUSG00000005667	Mthfd2	RNA17	Ribo14	0.113476	0.132241	0.13692	1065	0.150319	578	-0.0405473	-1	-1	71.3804	16.5065	-1.3297	0.206479	34.7471	6.73548	-1.98379	0.078579	GO:0055114, GO:0003824, GO:0004488, GO:0016787, GO:0008152, GO:0016491, GO:0005739, GO:0000287, GO:0006730, GO:0042301, GO:0046653, GO:0004477, GO:0004487, GO:0035999,	oxidation-reduction process, catalytic activity, methylenetetrahydrofolate dehydrogenase (NADP+) activity, hydrolase activity, metabolic process, oxidoreductase activity, mitochondrion, magnesium ion binding, one-carbon metabolic process, phosphate ion binding, tetrahydrofolate metabolic process, methenyltetrahydrofolate cyclohydrolase activity, methylenetetrahydrofolate dehydrogenase (NAD+) acti…
ENSMUSG00000005672	Kit	RNA1	Ribo4	0.425309	0.613094	0.461835	589	0.737768	66	-0.203433	304.379	0.402617	84.8846	18.7976	-0.837266	0.415584	49.0831	4.97875	2.19901	0.0525294	GO:0005524, GO:0006468, GO:0004672, GO:0007169, GO:0004714, GO:0004713, GO:0019955, GO:0038093, GO:0038109, GO:0016020, GO:0016021, GO:0016740, GO:0046872, GO:0005615, GO:0009897, GO:0005886, GO:0009986, GO:0005515, GO:0005737, GO:0005887, GO:0000166, GO:0042803, GO:0031532, GO:0030183, GO:0007283, GO:0005911, GO:0016301, GO:0016310, GO:0010628, GO:0035556, GO:0000187, GO:0042629, GO:0007275, GO:…	ATP binding, protein phosphorylation, protein kinase activity, transmembrane receptor protein tyrosine kinase signaling pathway, transmembrane receptor protein tyrosine kinase activity, protein tyrosine kinase activity, cytokine binding, Fc receptor signaling pathway, Kit signaling pathway, membrane, integral component of membrane, transferase activity, metal ion binding, extracellular space, ext…
ENSMUSG00000005674	Tomm40l	RNA14		0.220357		0.530561	131						523.323		9.97309	5.17716e-08	575.472		8.16291	9.86476e-06	GO:0055085, GO:0005741, GO:0030150, GO:0008320, GO:0016020, GO:0016021, GO:0032991, GO:0015031, GO:0006811, GO:0005739, GO:0005742, GO:0046930, GO:0015288, GO:0030943, GO:0070678,	transmembrane transport, mitochondrial outer membrane, protein import into mitochondrial matrix, protein transmembrane transporter activity, membrane, integral component of membrane, protein-containing complex, protein transport, ion transport, mitochondrion, mitochondrial outer membrane translocase complex, pore complex, porin activity, mitochondrion targeting sequence binding, preprotein bindin…
ENSMUSG00000005682	Pan2	RNA17	Ribo2	0.0596088	0.11335	0.053632	1156	0.166462	610	-0.491892	-1	-1	183.874	14.5074	8.54924	6.2697e-07	255.509	9.62222	7.83633	0.000422159	GO:0005515, GO:0003676, GO:0006397, GO:0004535, GO:0000289, GO:0031251, GO:0046872, GO:0016787, GO:0005634, GO:0005737, GO:0090305, GO:0004518, GO:0004527, GO:0090503, GO:0000932, GO:0000175, GO:0000288, GO:0010606, GO:0000291,	protein binding, nucleic acid binding, mRNA processing, poly(A)-specific ribonuclease activity, nuclear-transcribed mRNA poly(A) tail shortening, PAN complex, metal ion binding, hydrolase activity, nucleus, cytoplasm, nucleic acid phosphodiester bond hydrolysis, nuclease activity, exonuclease activity, RNA phosphodiester bond hydrolysis, exonucleolytic, P-body, 3'-5'-exoribonuclease activity, nuc…
ENSMUSG00000005683	Cs	RNA15	Ribo16	0.711458	0.713458	0.70037	189	0.649148	161	0.0329835	500.152	0.453447	8569.96	2798.59	-10.7239	1.03001e-08	12971.5	5017.19	-14.7493	4.11055e-08	GO:0046912, GO:0006099, GO:0004108, GO:0006101, GO:0016740, GO:0005739, GO:0005975, GO:0005759, GO:0006084, GO:0006107,	transferase activity, transferring acyl groups, acyl groups converted into alkyl on transfer, tricarboxylic acid cycle, citrate (Si)-synthase activity, citrate metabolic process, transferase activity, mitochondrion, carbohydrate metabolic process, mitochondrial matrix, acetyl-CoA metabolic process, oxaloacetate metabolic process,
ENSMUSG00000005687	Bcas2		Ribo7		0.139977			0.261863	384					97.8816	-15.3083	1.07383e-09		156.629	-19.1304	3.3128e-09	GO:0006397, GO:0003674, GO:0005634, GO:0008380, GO:0016607, GO:0005730, GO:0000974, GO:0071013, GO:0000398, GO:0005681, GO:0005813, GO:0071007, GO:0005662,	mRNA processing, molecular_function, nucleus, RNA splicing, nuclear speck, nucleolus, Prp19 complex, catalytic step 2 spliceosome, mRNA splicing, via spliceosome, spliceosomal complex, centrosome, U2-type catalytic step 2 spliceosome, DNA replication factor A complex,
ENSMUSG00000005698	Ctcf	RNA16	Ribo7	0.31172	0.0959446	0.528937	68	0.11938	506	0.646472	9.5	0.527778	512.047	66.3732	5.95599	0.000285028	538.057	71.9288	3.07124	0.0118158	, GO:0003676, GO:0046872, GO:0003677, GO:0005634, GO:0005654, GO:0003700, GO:0005694, GO:0003682, GO:0005515, GO:0010628, GO:0045893, GO:0000978, GO:0005730, GO:0000122, GO:0045892, GO:0000775, GO:0006325, GO:0016584, GO:0043565, GO:0008285, GO:0000793, GO:0044212, GO:0001227, GO:0006355, GO:0040029, GO:0007059, GO:0006349, GO:0010629, GO:0009048, GO:1902895, GO:0071459, GO:0006306, GO:0010216, G…	, nucleic acid binding, metal ion binding, DNA binding, nucleus, nucleoplasm, DNA-binding transcription factor activity, chromosome, chromatin binding, protein binding, positive regulation of gene expression, positive regulation of transcription, DNA-templated, RNA polymerase II cis-regulatory region sequence-specific DNA binding, nucleolus, negative regulation of transcription by RNA polymerase …
ENSMUSG00000005732	Ranbp1	RNA17	Ribo11	0.464999	0.189045	0.684585	124	0.941191	10	-0.138251	246.619	0.488355	236.931	121.185	-12.138	8.85564e-07	199.661	91.8966	-11.4169	4.66041e-07	GO:0046907, GO:0050790, GO:0005634, GO:0005096, GO:0043547, GO:0005829, GO:0005737, GO:0005643, GO:0005813, GO:0010976, GO:0007051, GO:0005092, GO:1904115, GO:0046604, GO:0072750, GO:0008536, GO:0035690, GO:0051592, GO:0032838,	intracellular transport, regulation of catalytic activity, nucleus, GTPase activator activity, positive regulation of GTPase activity, cytosol, cytoplasm, nuclear pore, centrosome, positive regulation of neuron projection development, spindle organization, GDP-dissociation inhibitor activity, axon cytoplasm, positive regulation of mitotic centrosome separation, cellular response to leptomycin B, …
ENSMUSG00000005779	Psmb4	RNA1	Ribo1	0.0414465	0.424099	0.0352638	1625	0.488775	423	-1.14178	-1	-1	1542.3	483.12	-7.98623	1.39718e-06	1289.84	536.04	-22.9199	5.64194e-10	GO:0004175, GO:0051603, GO:0005839, GO:0004298, GO:0016787, GO:0005634, GO:0008233, GO:0006508, GO:0005737, GO:0043161, GO:0000502, GO:0005829, GO:0005654, GO:0010498, GO:0010499, GO:0019774, GO:0001530, GO:0002862,	endopeptidase activity, proteolysis involved in cellular protein catabolic process, proteasome core complex, threonine-type endopeptidase activity, hydrolase activity, nucleus, peptidase activity, proteolysis, cytoplasm, proteasome-mediated ubiquitin-dependent protein catabolic process, proteasome complex, cytosol, nucleoplasm, proteasomal protein catabolic process, proteasomal ubiquitin-independ…
ENSMUSG00000005803	Sqor	RNA13	Ribo17	0.200057	0.413948	0.5512	38	0.38589	519	0.154846	148	0.5	389.179	75.4664	-0.679547	0.507143	518.68	113.459	-2.04681	0.0678702	GO:0055114, GO:0016491, GO:0005739, GO:0005743, GO:0048038, GO:0071949, GO:0070813, GO:0070221, GO:0070224,	oxidation-reduction process, oxidoreductase activity, mitochondrion, mitochondrial inner membrane, quinone binding, FAD binding, hydrogen sulfide metabolic process, sulfide oxidation, using sulfide:quinone oxidoreductase, sulfide:quinone oxidoreductase activity,
ENSMUSG00000005804	Bloc1s6	RNA8	Ribo14	0.0557789	0.241106	0.247761	175	0.315851	452	-0.10545	-1	-1	122.553	56.3822	-12.1474	7.9956e-09	125.608	64.2907	-19.4387	1.1669e-08	GO:0005623, GO:0016020, GO:0005737, GO:0042802, GO:0042803, GO:0005515, GO:0005768, GO:0030133, GO:0019898, GO:0051015, GO:0032816, GO:0031175, GO:0043473, GO:1904115, GO:0007596, GO:0031201, GO:0006904, GO:0032402, GO:0061025, GO:0008089, GO:0035646, GO:0048490, GO:0031083, GO:0006906, GO:0030318, GO:0033299, GO:0046907, GO:0050942,	cell, membrane, cytoplasm, identical protein binding, protein homodimerization activity, protein binding, endosome, transport vesicle, extrinsic component of membrane, actin filament binding, positive regulation of natural killer cell activation, neuron projection development, pigmentation, axon cytoplasm, blood coagulation, SNARE complex, vesicle docking involved in exocytosis, melanosome transp…
ENSMUSG00000005813	Metap1	RNA15	Ribo16	0.216661	0.384363	0.233972	903	0.473304	383	-0.305977	173.254	0.48395	420.835	113.701	-8.52338	2.41409e-07	431.07	176.193	-12.2931	2.32758e-07	GO:0006508, GO:0008235, GO:0004177, GO:0046872, GO:0016787, GO:0008233, GO:0005737, GO:0070006, GO:0070084,	proteolysis, metalloexopeptidase activity, aminopeptidase activity, metal ion binding, hydrolase activity, peptidase activity, cytoplasm, metalloaminopeptidase activity, protein initiator methionine removal,
ENSMUSG00000005823	Gpr108		Ribo12		0.0884372			0.178095	625					88.8683	-4.82586	0.000919679		107.773	-8.61782	6.10214e-06	GO:0016021, GO:0016020, GO:0003674, GO:0008150, GO:0005575,	integral component of membrane, membrane, molecular_function, biological_process, cellular_component,
ENSMUSG00000005836	Gata6	RNA12	Ribo10	0.0694437	0.253316	0.262856	128	0.644622	95	-0.389588	-1	-1	529.412	270.465	-6.14772	0.00018098	613.155	332.314	-10.3638	1.14453e-06	, GO:0003677, GO:0008270, GO:0006355, GO:0005634, GO:0003700, GO:0043565, GO:0045893, GO:0045944, GO:0046872, GO:0005654, GO:0010468, GO:0005515, GO:0003682, GO:0031965, GO:0000978, GO:0000981, GO:0000122, GO:0045892, GO:0042493, GO:0001701, GO:0048738, GO:0008134, GO:0019901, GO:0003690, GO:0000987, GO:0043066, GO:0006366, GO:0043065, GO:0044212, GO:0006644, GO:0035239, GO:0001889, GO:0005667, G…	, DNA binding, zinc ion binding, regulation of transcription, DNA-templated, nucleus, DNA-binding transcription factor activity, sequence-specific DNA binding, positive regulation of transcription, DNA-templated, positive regulation of transcription by RNA polymerase II, metal ion binding, nucleoplasm, regulation of gene expression, protein binding, chromatin binding, nuclear membrane, RNA polyme…
ENSMUSG00000005871	Apc	RNA17	Ribo15	0.330261	0.0650518	0.371716	675	0.433998	64	-0.0672759	77.5	0.5	2076.48	68.7967	15.3593	1.14794e-06	2195.41	49.4153	11.8112	5.60891e-05	GO:0005634, GO:0005515, GO:0005737, GO:0016055, GO:0007050, GO:0030178, GO:0008013, GO:0043065, GO:0008285, GO:0006974, GO:0016477, GO:0000281, GO:0007026, GO:0008017, GO:0019887, GO:0019901, GO:0031625, GO:0045295, GO:0051010, GO:0070840, GO:0007094, GO:0008286, GO:0010942, GO:0030335, GO:0031274, GO:0032886, GO:0045732, GO:0045736, GO:0051988, GO:0065003, GO:0090090, GO:1904781, GO:0000776, GO:…	nucleus, protein binding, cytoplasm, Wnt signaling pathway, cell cycle arrest, negative regulation of Wnt signaling pathway, beta-catenin binding, positive regulation of apoptotic process, negative regulation of cell population proliferation, cellular response to DNA damage stimulus, cell migration, mitotic cytokinesis, negative regulation of microtubule depolymerization, microtubule binding, pro…
ENSMUSG00000005873	Reep5	RNA15	Ribo17	0.67902	0.640654	0.809866	73	0.632302	271	0.107488	499.624	0.440975	973.471	799.534	-34.3279	6.4758e-15	1202.7	1185.14	-22.6775	6.26352e-10	GO:0016020, GO:0016021, GO:0071782,	membrane, integral component of membrane, endoplasmic reticulum tubular network,
ENSMUSG00000005881	Ergic3	RNA1	Ribo1	0.787812	0.586926	0.748241	122	0.692404	150	0.0336822	575.242	0.426421	497.442	135.955	-9.96313	5.24563e-08	363.998	114.454	-11.7184	4.30328e-05	GO:0016020, GO:0016021, GO:0005794, GO:0003674, GO:0005783, GO:0005789, GO:0016192, GO:0006888, GO:0030176, GO:0030134, GO:0030173, GO:0033116, GO:0006890, GO:0005793,	membrane, integral component of membrane, Golgi apparatus, molecular_function, endoplasmic reticulum, endoplasmic reticulum membrane, vesicle-mediated transport, endoplasmic reticulum to Golgi vesicle-mediated transport, integral component of endoplasmic reticulum membrane, COPII-coated ER to Golgi transport vesicle, integral component of Golgi membrane, endoplasmic reticulum-Golgi intermediate c…
ENSMUSG00000005882	Uqcc1	RNA15	Ribo17	0.167555	0.89167	0.171003	1014	0.809934	111	-0.675447	333.183	0.498032	815.747	136.009	-2.067	0.0577449	976.105	277.828	-3.03512	0.0125668	, GO:0016020, GO:0003674, GO:0031410, GO:0005739, GO:0005743, GO:0070131, GO:0034551	, membrane, molecular_function, cytoplasmic vesicle, mitochondrion, mitochondrial inner membrane, positive regulation of mitochondrial translation, mitochondrial respiratory chain complex III assembly
ENSMUSG00000005886	Ncoa2		Ribo9		0.0933633			0.436362	116					75.3544	14.928	2.07759e-10		82.2368	6.34893	0.00125425	GO:0006355, GO:0005634, GO:0046983, GO:0003713, GO:0035257, GO:0030374, GO:1903508, GO:0005654, GO:0005794, GO:0016604, GO:0032991, GO:0010468, GO:0005515, GO:0005737, GO:0045944, GO:0003682, GO:0014069, GO:0000978, GO:0000122, GO:0045892, GO:0048511, GO:0044877, GO:0030425, GO:0019904, GO:0030165, GO:0005102, GO:0017162, GO:0043025, GO:0043197, GO:0046966, GO:0005874, GO:0007623, GO:0032922, GO:…	regulation of transcription, DNA-templated, nucleus, protein dimerization activity, transcription coactivator activity, nuclear hormone receptor binding, nuclear receptor transcription coactivator activity, positive regulation of nucleic acid-templated transcription, nucleoplasm, Golgi apparatus, nuclear body, protein-containing complex, regulation of gene expression, protein binding, cytoplasm, …
ENSMUSG00000005893	Nr2c2	RNA1	Ribo4	0.526423	0.286058	0.484557	545	0.457295	293	0.0251477	306.845	0.455936	386.614	26.8572	13.1141	7.15496e-09	398.662	25.3332	12.8606	3.04324e-05	GO:0003677, GO:0003707, GO:0008270, GO:0006355, GO:0005634, GO:0003700, GO:0043565, GO:0046872, GO:0005654, GO:0045944, GO:0007283, GO:0005515, GO:0000977, GO:0000978, GO:0001228, GO:0043401, GO:0030154, GO:0000122, GO:0006357, GO:0051321, GO:0048856, GO:0038066, GO:0045663, GO:0021549, GO:0040019, GO:0048520,	DNA binding, steroid hormone receptor activity, zinc ion binding, regulation of transcription, DNA-templated, nucleus, DNA-binding transcription factor activity, sequence-specific DNA binding, metal ion binding, nucleoplasm, positive regulation of transcription by RNA polymerase II, spermatogenesis, protein binding, RNA polymerase II regulatory region sequence-specific DNA binding, RNA polymerase…
ENSMUSG00000005899	Smpd4		Ribo2		0.168294			0.341608	440					40.5424	-0.0548879	0.957357		23.2785	2.17276	0.0549133	GO:0050290, GO:0016020, GO:0016021, GO:0000139, GO:0005794, GO:0046872, GO:0016787, GO:0005634, GO:0005783, GO:0005789, GO:0001701, GO:0046513, GO:0005802, GO:0046475, GO:0006685, GO:0005635, GO:0004767, GO:0071356, GO:0007029, GO:0005640,	sphingomyelin phosphodiesterase D activity, membrane, integral component of membrane, Golgi membrane, Golgi apparatus, metal ion binding, hydrolase activity, nucleus, endoplasmic reticulum, endoplasmic reticulum membrane, in utero embryonic development, ceramide biosynthetic process, trans-Golgi network, glycerophospholipid catabolic process, sphingomyelin catabolic process, nuclear envelope, sph…
ENSMUSG00000005907	Pex1	RNA13	Ribo14	0.201688	0.152013	0.262029	92	0.172297	561	0.182073	-1	-1	175.551	21.0886	2.88058	0.0213722	219.15	19.9816	7.37923	4.19482e-05	GO:0005524, GO:0005777, GO:0007031, GO:0006625, GO:0042623, GO:0005778, GO:0016020, GO:0016887, GO:0005829, GO:0005737, GO:0015031, GO:0000166, GO:0008289, GO:0044877, GO:0008022, GO:0016558, GO:0060152,	ATP binding, peroxisome, peroxisome organization, protein targeting to peroxisome, ATPase activity, coupled, peroxisomal membrane, membrane, ATPase activity, cytosol, cytoplasm, protein transport, nucleotide binding, lipid binding, protein-containing complex binding, protein C-terminus binding, protein import into peroxisome matrix, microtubule-based peroxisome localization,
ENSMUSG00000005936	Kctd20	RNA7	Ribo6	0.0503927	0.122356	0.0997388	200	0.348858	93	-0.543784	-1	-1	265.635	49.1936	-0.131489	0.898023	283.165	38.138	2.8865	0.016204	GO:0005515, , GO:0005737, GO:0042327	protein binding, , cytoplasm, positive regulation of phosphorylation
ENSMUSG00000005950	P2rx5	RNA3	Ribo4	0.223367	0.112167	0.435651	245	0.154288	607	0.450806	58.5	0.5	244.385	39.1003	-2.12441	0.0506693	161.345	33.7358	-4.00553	0.00308458	GO:0005524, GO:0016020, GO:0006811, GO:0005887, GO:0005216, GO:0001614, GO:0004931, GO:0033198, GO:0098655, GO:0016021, GO:0005829, GO:0005886, GO:0060079, GO:0000166, GO:0042802, GO:0035590, GO:0008270, GO:0005525, GO:0008144, GO:0098794, GO:0019228, GO:0007166, GO:0043416, GO:0005639	ATP binding, membrane, ion transport, integral component of plasma membrane, ion channel activity, purinergic nucleotide receptor activity, extracellularly ATP-gated cation channel activity, response to ATP, cation transmembrane transport, integral component of membrane, cytosol, plasma membrane, excitatory postsynaptic potential, nucleotide binding, identical protein binding, purinergic nucleoti…
ENSMUSG00000005958	Ephb3	RNA3	Ribo1	0.724628	0.493849	0.929618	7	0.578495	296	0.206005	383.164	0.474212	320.064	52.7767	-0.683011	0.505746	116.14	21.6134	-0.402238	0.695972	GO:0016021, GO:0005524, GO:0005515, GO:0006468, GO:0005887, GO:0004672, GO:0005003, GO:0007169, GO:0004713, GO:0016020, GO:0016740, GO:0005886, GO:0000166, GO:0007275, GO:0042995, GO:0016301, GO:0016310, GO:0018108, GO:0004714, GO:0016477, GO:0046777, GO:0048546, GO:0007399, GO:0043087, GO:0001525, GO:0030425, GO:0043235, GO:0051965, GO:0034446, GO:0021952, GO:0007411, GO:0022407, GO:0031290, GO:…	integral component of membrane, ATP binding, protein binding, protein phosphorylation, integral component of plasma membrane, protein kinase activity, ephrin receptor activity, transmembrane receptor protein tyrosine kinase signaling pathway, protein tyrosine kinase activity, membrane, transferase activity, plasma membrane, nucleotide binding, multicellular organism development, cell projection, …
ENSMUSG00000005973	Rcn1	RNA10	Ribo12	0.0456086	0.215035	0.169639	325	0.460814	349	-0.434001	-1	-1	302.363	51.8396	0.329203	0.746554	169.11	31.5063	-1.21484	0.252333	GO:0005509, GO:0046872, GO:0005783, GO:0001701, GO:0005788, GO:0043010,	calcium ion binding, metal ion binding, endoplasmic reticulum, in utero embryonic development, endoplasmic reticulum lumen, camera-type eye development,
ENSMUSG00000005981	Trap1		Ribo9		0.0782029			0.176664	258					523.717	-9.70328	4.16994e-08		649.771	-4.79233	0.000732025	GO:0005524, GO:0006457, GO:0051082, GO:0016020, GO:0005654, GO:0000166, GO:0005739, GO:0005743, GO:0005759, GO:0019901, GO:0005758, GO:1901856, GO:1903751, GO:0009386, GO:0003723,	ATP binding, protein folding, unfolded protein binding, membrane, nucleoplasm, nucleotide binding, mitochondrion, mitochondrial inner membrane, mitochondrial matrix, protein kinase binding, mitochondrial intermembrane space, negative regulation of cellular respiration, negative regulation of intrinsic apoptotic signaling pathway in response to hydrogen peroxide, translational attenuation, RNA bin…
ENSMUSG00000006005	Tpr	RNA17	Ribo16	0.236732	0.334726	0.278476	880	0.464115	403	-0.221838	172.278	0.495051	4564.8	335.15	6.63393	0.000138912	5194.09	377.801	14.7792	1.28307e-07	GO:0006606, GO:0016020, GO:0005634, GO:0005737, GO:0015031, GO:0005694, GO:0042803, GO:0003682, GO:0005856, GO:0031965, GO:0034605, GO:0005515, GO:0000122, GO:0051028, GO:0017056, GO:0005643, GO:0034399, GO:0000775, GO:0007049, GO:0051301, GO:0005868, GO:0003729, GO:0046832, GO:0042405, GO:0044615, GO:0007094, GO:0005819, GO:0005635, GO:0072686, GO:0031072, GO:0015631, GO:0051019, GO:0090316, GO:…	protein import into nucleus, membrane, nucleus, cytoplasm, protein transport, chromosome, protein homodimerization activity, chromatin binding, cytoskeleton, nuclear membrane, cellular response to heat, protein binding, negative regulation of transcription by RNA polymerase II, mRNA transport, structural constituent of nuclear pore, nuclear pore, nuclear periphery, chromosome, centromeric region,…
ENSMUSG00000006010	Odr4		Ribo7		0.0917055			0.140872	497					31.037	4.16243	0.00228011		22.404	4.44629	0.00522624	GO:0016020, GO:0016021, GO:0003674, GO:0005575, GO:0008104,	membrane, integral component of membrane, molecular_function, cellular_component, protein localization,
ENSMUSG00000006014	Prg4	RNA17	Ribo12	0.357636	0.259478	0.507829	382	0.489299	317	0.0161433	169.478	0.477401	468.245	223.047	-3.23487	0.00518346	234.959	95.1402	-5.25209	0.000771871	GO:0006955, GO:0005044, GO:0030247, GO:0006897	immune response, scavenger receptor activity, polysaccharide binding, endocytosis
ENSMUSG00000006019	Dhx34	RNA3	Ribo1	0.459723	0.409085	0.650847	106	0.406209	536	0.20473	257.783	0.480043	222.111	24.2119	2.83414	0.0211137	181.387	17.0369	2.82668	0.0355465	, GO:0004386, GO:0016787, GO:0000166, GO:0005524, GO:0000956, GO:2000623	, helicase activity, hydrolase activity, nucleotide binding, ATP binding, nuclear-transcribed mRNA catabolic process, negative regulation of nuclear-transcribed mRNA catabolic process, nonsense-mediated decay
ENSMUSG00000006021	Kptn	RNA8	Ribo12	0.0492697	0.228211	0.285686	162	0.375233	430	-0.118413	-1	-1	197.927	51.1984	-4.62812	0.000279136	207.278	63.7242	-5.82014	0.00039598	, GO:0015629, GO:0007015, GO:0003779, GO:0051015, GO:0034198, GO:0042149, GO:0061462, GO:1904262, GO:0030027, GO:0031941, GO:0098871, GO:0140007	, actin cytoskeleton, actin filament organization, actin binding, actin filament binding, cellular response to amino acid starvation, cellular response to glucose starvation, protein localization to lysosome, negative regulation of TORC1 signaling, lamellipodium, filamentous actin, postsynaptic actin cytoskeleton, KICSTOR complex
ENSMUSG00000006024	Napa	RNA1	Ribo17	0.0793252	0.310249	0.0745587	1535	0.242848	679	-0.512836	-1	-1	821.43	261.508	-10.2041	3.23485e-06	858.531	394.622	-17.8186	6.61657e-09	GO:0005515, GO:0006886, GO:0016020, GO:0005886, GO:0015031, GO:0000149, GO:0098978, GO:0044877, GO:0007420, GO:0031201, GO:0016192, GO:0030182, GO:0035249, GO:0098793, GO:0098794, GO:0045176, GO:0019905, GO:0043209, GO:0010807, GO:0016082, GO:0005774, GO:0070044, GO:0032781, GO:0032984, GO:0035494, GO:0005483,	protein binding, intracellular protein transport, membrane, plasma membrane, protein transport, SNARE binding, glutamatergic synapse, protein-containing complex binding, brain development, SNARE complex, vesicle-mediated transport, neuron differentiation, synaptic transmission, glutamatergic, presynapse, postsynapse, apical protein localization, syntaxin binding, myelin sheath, regulation of syna…
ENSMUSG00000006050	Sra1	RNA17	Ribo14	0.247057	0.383569	0.35233	721	0.504358	269	-0.155789	140.411	0.474362	480.997	125.769	-5.14482	9.78371e-05	431.454	138.431	-7.40561	2.30013e-05	GO:0006357, GO:0030374, GO:0005634, GO:0005654, GO:0005829, GO:0015630, GO:0045171, GO:0005737, GO:0005886, GO:0045944, GO:0003677, GO:0030154, GO:0006915, GO:0042981, GO:0003712, GO:0003713, GO:0031252, GO:1990904, GO:0005667, GO:0016922, GO:0045662, GO:0007346, GO:0071391, GO:0031209, GO:0002153, GO:0005831, , GO:1903508	regulation of transcription by RNA polymerase II, nuclear receptor transcription coactivator activity, nucleus, nucleoplasm, cytosol, microtubule cytoskeleton, intercellular bridge, cytoplasm, plasma membrane, positive regulation of transcription by RNA polymerase II, DNA binding, cell differentiation, apoptotic process, regulation of apoptotic process, transcription coregulator activity, transcr…
ENSMUSG00000006058	Snf8	RNA17	Ribo12	0.361354	0.346251	0.31052	824	0.679265	154	-0.33995	153.237	0.488015	167.988	27.2051	0.0324665	0.974866	164.73	33.1973	-2.64658	0.0244563	GO:0071985, GO:0000814, GO:0016020, GO:0005634, GO:0005654, GO:0048471, GO:0005829, GO:0005737, GO:0015031, GO:0005886, GO:0042803, GO:0010008, GO:0010628, GO:0005768, GO:0055037, GO:0006357, GO:0008134, GO:0061635, GO:0031902, GO:0008022, GO:0045732, GO:0047485, GO:0005667, GO:0045022, GO:1903543, GO:0032456, GO:0016247, GO:0042176, GO:0043328, GO:0010797, GO:1903772,	multivesicular body sorting pathway, ESCRT II complex, membrane, nucleus, nucleoplasm, perinuclear region of cytoplasm, cytosol, cytoplasm, protein transport, plasma membrane, protein homodimerization activity, endosome membrane, positive regulation of gene expression, endosome, recycling endosome, regulation of transcription by RNA polymerase II, transcription factor binding, regulation of prote…
ENSMUSG00000006095	Tbcb	RNA11	Ribo14	0.21692	0.705013	0.732956	16	0.867339	25	-0.0731112	225.796	0.498446	404.668	150.344	-8.06618	7.77898e-07	347.659	177.82	-21.0579	5.76014e-09	GO:0005515, GO:0005829, GO:0005737, GO:0007275, GO:0005856, GO:0005874, GO:0030154, GO:0007399,	protein binding, cytosol, cytoplasm, multicellular organism development, cytoskeleton, microtubule, cell differentiation, nervous system development,
ENSMUSG00000006127	Inpp5k	RNA1	Ribo1	0.267032	0.733208	0.239308	1121	0.864294	22	-0.557704	386.845	0.48175	287.35	98.4915	-4.9049	0.000287579	320.353	71.952	-4.19416	0.00232672	GO:0046856, GO:0016020, GO:0005886, GO:0016787, GO:0005634, GO:0048471, GO:0005829, GO:0005737, GO:0007186, GO:0005783, GO:0043005, GO:0005515, GO:0001701, GO:0042593, GO:0016311, GO:0071364, GO:0001726, GO:0045893, GO:0043922, GO:0005802, GO:0051898, GO:0045892, GO:0046627, GO:0051497, GO:0001933, GO:0032869, GO:0072659, GO:0032868, GO:0032587, GO:0097178, GO:0046855, GO:0045869, GO:0033137, GO:…	phosphatidylinositol dephosphorylation, membrane, plasma membrane, hydrolase activity, nucleus, perinuclear region of cytoplasm, cytosol, cytoplasm, G protein-coupled receptor signaling pathway, endoplasmic reticulum, neuron projection, protein binding, in utero embryonic development, glucose homeostasis, dephosphorylation, cellular response to epidermal growth factor stimulus, ruffle, positive r…
ENSMUSG00000006134	Crkl	RNA15	Ribo14	0.405674	0.162548	0.48343	531	0.192841	543	0.399133	208.5	0.5	125.961	53.3316	-20.7665	2.36199e-11	156.49	55.0019	-6.75544	5.00842e-05	GO:0005515, GO:0005654, GO:0032991, GO:0005829, GO:0007338, GO:0010468, GO:0005737, GO:0042802, GO:0007283, GO:0006629, GO:0000187, GO:0001934, GO:0010629, GO:0001933, GO:0007507, GO:0007416, GO:0045202, GO:0009952, GO:0090630, GO:0001784, GO:0001558, GO:0008284, GO:0030010, GO:0001568, GO:0070374, GO:0050852, GO:0001764, GO:0016358, GO:0008543, GO:0050773, GO:0071560, GO:1900026, GO:1903977, GO:…	protein binding, nucleoplasm, protein-containing complex, cytosol, single fertilization, regulation of gene expression, cytoplasm, identical protein binding, spermatogenesis, lipid metabolic process, activation of MAPK activity, positive regulation of protein phosphorylation, negative regulation of gene expression, negative regulation of protein phosphorylation, heart development, synapse assembl…
ENSMUSG00000006169	Clint1	RNA1	Ribo14	0.0286415	0.383279	0.0231526	1654	0.545496	225	-1.37219	-1	-1	749.067	168.333	-5.78556	0.000231935	716.797	183.901	-22.5864	3.09864e-09	GO:0016020, GO:0005794, GO:0016192, GO:0030276, GO:0005654, GO:0043231,	membrane, Golgi apparatus, vesicle-mediated transport, clathrin binding, nucleoplasm, intracellular membrane-bounded organelle,
ENSMUSG00000006191	Cdkal1	RNA15	Ribo16	0.437517	0.569301	0.427369	605	0.670743	133	-0.195753	367.447	0.458736	299.334	32.9914	2.39983	0.0298346	379.078	41.9733	3.43879	0.0153651	GO:0016020, GO:0016021, GO:0016740, GO:0046872, GO:0051536, GO:0003824, GO:0005783, GO:0005789, GO:0051539, GO:0008033, GO:0006400, GO:0035596, GO:0005791, GO:1990145, GO:0035600, GO:0035598, GO:0061712,	membrane, integral component of membrane, transferase activity, metal ion binding, iron-sulfur cluster binding, catalytic activity, endoplasmic reticulum, endoplasmic reticulum membrane, 4 iron, 4 sulfur cluster binding, tRNA processing, tRNA modification, methylthiotransferase activity, rough endoplasmic reticulum, maintenance of translational fidelity, tRNA methylthiolation, N6-threonylcarbomyl…
ENSMUSG00000006205	Htra1	RNA14	Ribo3	0.391312	0.0713653	0.634469	85	0.232036	216	0.436854	47.5	0.505319	716.881	500.919	-11.6307	3.23153e-09	1020.33	559.336	-27.1043	1.08094e-10	, GO:0005576, GO:0005515, GO:0006508, GO:0004252, GO:0005520, GO:0016020, GO:0005886, GO:0016787, GO:0008233, GO:0005737, GO:0042802, GO:0008236, GO:0005829, GO:0050687, GO:0030512, GO:0062023, GO:0030514, GO:0001890, GO:0019838, GO:0060718, GO:0050679, GO:0097187	, extracellular region, protein binding, proteolysis, serine-type endopeptidase activity, insulin-like growth factor binding, membrane, plasma membrane, hydrolase activity, peptidase activity, cytoplasm, identical protein binding, serine-type peptidase activity, cytosol, negative regulation of defense response to virus, negative regulation of transforming growth factor beta receptor signaling pat…
ENSMUSG00000006215	Zbtb17		Ribo15		0.131785			0.199482	87					20.3552	11.4383	4.10767e-09		27.0018	18.5552	1.75723e-08	GO:0005515, GO:0003676, GO:0046872, GO:0003677, GO:0005634, GO:0032991, GO:0043565, GO:0007275, GO:0045944, GO:0000977, GO:0045893, GO:0000978, GO:0001228, GO:0008134, GO:0008285, GO:0003700, GO:0001047, GO:0032993, GO:0071158, GO:0001223, GO:0001702, GO:0007398,	protein binding, nucleic acid binding, metal ion binding, DNA binding, nucleus, protein-containing complex, sequence-specific DNA binding, multicellular organism development, positive regulation of transcription by RNA polymerase II, RNA polymerase II regulatory region sequence-specific DNA binding, positive regulation of transcription, DNA-templated, RNA polymerase II cis-regulatory region seque…
ENSMUSG00000006219	Fblim1	RNA8	Ribo4	0.0762759	0.270377	0.53253	74	0.321259	443	0.219489	-1	-1	616.302	627.533	-12.5551	1.06566e-09	753.033	729.869	-13.2911	1.11135e-07	GO:0046872, GO:0005737, GO:0030054, GO:0005925, GO:0005856, GO:0098609, GO:0007155, GO:0001725, GO:0001650, GO:0005515, GO:0008360, GO:0031005, GO:0033623,	metal ion binding, cytoplasm, cell junction, focal adhesion, cytoskeleton, cell-cell adhesion, cell adhesion, stress fiber, fibrillar center, protein binding, regulation of cell shape, filamin binding, regulation of integrin activation,
ENSMUSG00000006221	Hspb7	RNA16	Ribo3	0.218981	0.183753	0.515426	74	0.718647	20	-0.144349	28	0.5	9575.33	8807.28	-10.7328	1.01795e-08	8234.92	6167.17	-12.1021	2.69749e-07	GO:0007507, GO:0005634, GO:0005654, GO:0005737, GO:0009408, GO:0005739, GO:0016235, GO:0015629, GO:0015030, GO:0031005	heart development, nucleus, nucleoplasm, cytoplasm, response to heat, mitochondrion, aggresome, actin cytoskeleton, Cajal body, filamin binding
ENSMUSG00000006262	Mob1b	RNA15	Ribo16	0.149245	0.416928	0.139632	1080	0.436169	445	-0.494671	-1	-1	211.495	55.1349	-3.98847	0.00134615	192.747	55.1896	-2.78184	0.0372109	, GO:0046872, GO:0005634, GO:0005654, GO:0005829, GO:0005737, GO:0019900, GO:0016301, GO:0016310, GO:0005730, GO:0033674, GO:0031952, GO:0019209, GO:0035329	, metal ion binding, nucleus, nucleoplasm, cytosol, cytoplasm, kinase binding, kinase activity, phosphorylation, nucleolus, positive regulation of kinase activity, regulation of protein autophosphorylation, kinase activator activity, hippo signaling
ENSMUSG00000006276	Eps15l1	RNA1	Ribo10	0.0601471	0.0426413	0.0586227	1575	0.0859392	325	-0.166126	-1	-1	713.16	130.1	-3.51625	0.00311783	794.755	136.097	-0.248167	0.813063	GO:0005515, GO:0005509, GO:0016020, GO:0046872, GO:0005886, GO:0005634, GO:0006897, GO:0005905, GO:0030132,	protein binding, calcium ion binding, membrane, metal ion binding, plasma membrane, nucleus, endocytosis, clathrin-coated pit, clathrin coat of coated pit,
ENSMUSG00000006281	Tep1	RNA17	Ribo10	0.200834	0.246561	0.257987	910	0.755168	46	-0.466445	61	0.5	512.728	46.4022	6.86116	1.15073e-05	447.235	20.2336	6.78373	0.000886947	GO:0005515, GO:0003723, GO:0005634, GO:0005737, GO:0000166, GO:0005524, GO:0005694, GO:0002039, GO:0006278, GO:0000781, GO:0019899, GO:0016363, GO:1990904, GO:0003720, GO:0070034, GO:0005697, GO:0000722,	protein binding, RNA binding, nucleus, cytoplasm, nucleotide binding, ATP binding, chromosome, p53 binding, RNA-dependent DNA biosynthetic process, chromosome, telomeric region, enzyme binding, nuclear matrix, ribonucleoprotein complex, telomerase activity, telomerase RNA binding, telomerase holoenzyme complex, telomere maintenance via recombination,
ENSMUSG00000006288	Ttc5	RNA1	Ribo3	0.557641	0.0381532	0.571106	369	0.0505353	285	1.05312	337.5	0.500742	96.4425	19.0461	-1.67656	0.115807	77.8094	13.3238	-0.00994029	0.992264	GO:0005515, GO:0005634, GO:0005654, GO:0005737, GO:0045944, GO:0003682, GO:0006281, GO:0006974, GO:0003677,	protein binding, nucleus, nucleoplasm, cytoplasm, positive regulation of transcription by RNA polymerase II, chromatin binding, DNA repair, cellular response to DNA damage stimulus, DNA binding,
ENSMUSG00000006289	Osgep	RNA14	Ribo14	0.193503	0.38196	0.362588	242	0.452531	317	-0.0962351	97.5	0.5	194.521	41.7361	-2.58313	0.0310831	253.941	67.9769	-6.35281	8.32163e-05	GO:0016740, GO:0046872, GO:0005634, GO:0005737, GO:0008033, GO:0016746, GO:0016747, GO:0061711, GO:0002949, GO:0000408, GO:0005654, GO:0005886, GO:0016607,	transferase activity, metal ion binding, nucleus, cytoplasm, tRNA processing, transferase activity, transferring acyl groups, transferase activity, transferring acyl groups other than amino-acyl groups, N(6)-L-threonylcarbamoyladenine synthase activity, tRNA threonylcarbamoyladenosine modification, EKC/KEOPS complex, nucleoplasm, plasma membrane, nuclear speck,
ENSMUSG00000006299	Aamp	RNA14	Ribo2	0.0453238	0.404918	0.0919935	367	0.812803	32	-0.946228	-1	-1	973.204	370.461			951.296	419.138	-9.67846	2.14295e-06	GO:0005515, GO:0005829, GO:0008201, GO:0009986, GO:0015630, GO:0045171,	protein binding, cytosol, heparin binding, cell surface, microtubule cytoskeleton, intercellular bridge,
ENSMUSG00000006301	Tmbim1	RNA10	Ribo12	0.116133	0.445489	0.329043	201	0.674813	162	-0.311931	100	0.497513	688.233	186.929	-2.32263	0.0337099	516.152	118.973	-4.10348	0.00213266	GO:0016020, GO:0016021, , GO:0005123, GO:1902042, GO:1902045, GO:1903077, GO:0005765, GO:0005794, GO:0010008, GO:0043231	membrane, integral component of membrane, , death receptor binding, negative regulation of extrinsic apoptotic signaling pathway via death domain receptors, negative regulation of Fas signaling pathway, negative regulation of protein localization to plasma membrane, lysosomal membrane, Golgi apparatus, endosome membrane, intracellular membrane-bounded organelle
ENSMUSG00000006304	Arpc2	RNA17	Ribo14	0.492768	0.145833	0.590762	240	0.181536	552	0.51245	161.727	0.499159	1155.78	369.182	-10.2522	3.59718e-08	1016.39	348.04	-13.1208	1.25625e-07	, GO:0015629, GO:0030833, GO:0034314, GO:0005885, GO:0030041, GO:0005634, GO:0009986, GO:0005515, GO:0005737, GO:0005886, GO:0030054, GO:0045202, GO:0005925, GO:0005856, GO:0042995, GO:0030027, GO:0003779, GO:0030426, GO:0005768, GO:0098978, GO:0044877, GO:0030141, GO:0043679, GO:0043204, GO:0051015, GO:0036120, GO:0071364, GO:0031252, GO:0005200, GO:0051491, GO:0043197, GO:0043198, GO:0010592, G…	, actin cytoskeleton, regulation of actin filament polymerization, Arp2/3 complex-mediated actin nucleation, Arp2/3 protein complex, actin filament polymerization, nucleus, cell surface, protein binding, cytoplasm, plasma membrane, cell junction, synapse, focal adhesion, cytoskeleton, cell projection, lamellipodium, actin binding, growth cone, endosome, glutamatergic synapse, protein-containing c…
ENSMUSG00000006307	Kmt2b	RNA4	Ribo1	0.0976754	0.531211	0.301362	144	0.584887	291	-0.287984	-1	-1	582.979	40.5365	5.60492	3.94923e-05	550.719	24.0507	17.9822	6.05385e-09	GO:0003677, GO:0008270, GO:0006355, GO:0005634, GO:0005515, GO:0042800, GO:0051568, GO:0035097, GO:0016740, GO:0046872, GO:0008168, GO:0032259, GO:0006325, GO:0045893, GO:0007613, GO:0001541, GO:0051569, GO:0080182, GO:0097692, GO:0044648, GO:0009994, GO:0016458, GO:0030728, GO:0034968, GO:0045322,	DNA binding, zinc ion binding, regulation of transcription, DNA-templated, nucleus, protein binding, histone methyltransferase activity (H3-K4 specific), histone H3-K4 methylation, histone methyltransferase complex, transferase activity, metal ion binding, methyltransferase activity, methylation, chromatin organization, positive regulation of transcription, DNA-templated, memory, ovarian follicle…
ENSMUSG00000006315	Tmem147	RNA15	Ribo13	0.321929	0.0907411	0.34548	735	0.596032	41	-0.236847	108	0.5	948.398	96.4923	4.90504	0.000158574	999.977	124.549	1.7118	0.145204	, GO:0016020, GO:0016021, GO:0003674, GO:0005886, GO:0032991, GO:0005783, GO:0005789	, membrane, integral component of membrane, molecular_function, plasma membrane, protein-containing complex, endoplasmic reticulum, endoplasmic reticulum membrane
ENSMUSG00000006333	Rps9	RNA17	Ribo2	0.289415	0.154759	0.35309	719	0.240163	547	0.167379	44	0.5	1541.94	331.887	-1.28496	0.218294	1425.61	313.814	-2.09523	0.0625764	GO:0003735, GO:0006412, GO:0003723, GO:0019843, GO:0015935, GO:0005737, GO:0045202, GO:0005730, GO:0005840, GO:0008284, GO:1990904, GO:0045182, GO:0022627, GO:1990932, GO:0045903,	structural constituent of ribosome, translation, RNA binding, rRNA binding, small ribosomal subunit, cytoplasm, synapse, nucleolus, ribosome, positive regulation of cell population proliferation, ribonucleoprotein complex, translation regulator activity, cytosolic small ribosomal subunit, 5.8S rRNA binding, positive regulation of translational fidelity,
ENSMUSG00000006335	Tfpt	RNA3	Ribo1	0.0793127	0.173333	0.113858	521	0.171474	869	-0.177833	-1	-1	110.61	23.8454	-3.43777	0.00400079	94.9397	27.2626	-5.69268	0.000200315	GO:0006915, GO:0003677, GO:0005634, GO:0005654, GO:0005737, GO:0006281, GO:0006974, GO:0031965, GO:0044877, GO:0031011, GO:0019901, GO:0006310, GO:0043065, GO:0097190, GO:0005884,	apoptotic process, DNA binding, nucleus, nucleoplasm, cytoplasm, DNA repair, cellular response to DNA damage stimulus, nuclear membrane, protein-containing complex binding, Ino80 complex, protein kinase binding, DNA recombination, positive regulation of apoptotic process, apoptotic signaling pathway, actin filament,
ENSMUSG00000006342	Susd2	RNA1	Ribo4	0.666118	0.294535	0.687492	207	0.342926	421	0.302067	433.275	0.475083	59.892	19.1251	-4.30152	0.000731388	31.6866	7.03998	-2.33084	0.044686	GO:0016020, GO:0016021, GO:0003674, GO:0005886, GO:1902807, GO:0051782,	membrane, integral component of membrane, molecular_function, plasma membrane, negative regulation of cell cycle G1/S phase transition, negative regulation of cell division,
ENSMUSG00000006344	Ggt5		Ribo2		0.213009			0.347783	429					23.9433	-3.66047	0.00479624		21.1527	0.503802	0.63341	, GO:0036374, GO:0006751, GO:0016020, GO:0016021, GO:0016740, GO:0005886, GO:0016787, GO:0008233, GO:0006508, GO:0007283, GO:0006954, GO:0016746, GO:0006412, GO:0006631, GO:0019370, GO:0032496, GO:0031226, GO:0006750, GO:0006520, GO:0032355, GO:0006749, GO:0034612, GO:1901750, GO:0000048, GO:0002951, GO:0102953, GO:0103068	, glutathione hydrolase activity, glutathione catabolic process, membrane, integral component of membrane, transferase activity, plasma membrane, hydrolase activity, peptidase activity, proteolysis, spermatogenesis, inflammatory response, transferase activity, transferring acyl groups, translation, fatty acid metabolic process, leukotriene biosynthetic process, response to lipopolysaccharide, int…
ENSMUSG00000006356	Crip2	RNA16	Ribo17	0.288469	0.541018	0.683525	37	0.424168	484	0.207217	198.5	0.5	5494.63	2830.78	-13.405	4.0721e-10	6793.58	5196.93	-13.3638	1.05518e-07	GO:0046872, GO:0005515, GO:0030097, GO:0008284, GO:0005938,	metal ion binding, protein binding, hemopoiesis, positive regulation of cell population proliferation, cell cortex,
ENSMUSG00000006360	Crip1	RNA15	Ribo2	0.155735	0.11833	0.152056	1058	0.199786	579	-0.118562	1	1	423.202	331.324	-20.4353	2.89423e-11	472.936	272.42	-10.3266	1.18309e-06	, GO:0046872, GO:0005737, GO:0008270, GO:0010468, GO:0010043, GO:0071236, GO:0008630, GO:0042277, GO:0003680, GO:0071493, GO:0008301	, metal ion binding, cytoplasm, zinc ion binding, regulation of gene expression, response to zinc ion, cellular response to antibiotic, intrinsic apoptotic signaling pathway in response to DNA damage, peptide binding, AT DNA binding, cellular response to UV-B, DNA binding, bending
ENSMUSG00000006369	Fbln1	RNA1	Ribo4	0.641929	0.579558	0.66896	234	0.92289	6	-0.13975	453.664	0.422406	1638.66	570.859	-5.85745	0.000303154	1025.66	351.623	-8.57199	6.39894e-06	GO:0005576, GO:0005509, GO:0030198, GO:0016504, GO:0005615, GO:0005515, GO:0042802, GO:0031012, GO:0010628, GO:0001933, GO:0010952, GO:1900025, GO:2000146, GO:0070373, GO:0044877, GO:0005178, GO:0007162, GO:0048146, GO:0008022, GO:0005604, GO:0062023, GO:0005201, GO:0001968, GO:0070051, GO:0007566, GO:0072378, GO:2000647, GO:0071953, GO:1904237, GO:2001202, GO:1904188,	extracellular region, calcium ion binding, extracellular matrix organization, peptidase activator activity, extracellular space, protein binding, identical protein binding, extracellular matrix, positive regulation of gene expression, negative regulation of protein phosphorylation, positive regulation of peptidase activity, negative regulation of substrate adhesion-dependent cell spreading, negat…
ENSMUSG00000006373	Pgrmc1	RNA1	Ribo1	0.400661	0.511593	0.413309	697	0.577419	297	-0.145217	366.525	0.444812	165.655	94.2431	-14.6718	1.81323e-09	103.45	68.5205	-5.46947	0.00222053	GO:0016020, GO:0016021, GO:0043005, GO:0008289, GO:0005515, GO:0005783, GO:0005789, GO:0006783, GO:0045202, GO:0044297, GO:0007613, GO:0020037, GO:0043025, GO:0005741, GO:0042803, GO:0043231, GO:0031090, GO:0012505, GO:1903078, GO:0005496, GO:0008306, GO:0099563, GO:1905809	membrane, integral component of membrane, neuron projection, lipid binding, protein binding, endoplasmic reticulum, endoplasmic reticulum membrane, heme biosynthetic process, synapse, cell body, memory, heme binding, neuronal cell body, mitochondrial outer membrane, protein homodimerization activity, intracellular membrane-bounded organelle, organelle membrane, endomembrane system, positive regul…
ENSMUSG00000006386	Tek	RNA1	Ribo4	0.467661	0.601056	0.494797	523	0.895287	12	-0.257535	362.482	0.41238	1128.48	89.7549	4.5263	0.000344311	1066.8	49.537	8.79348	0.000298409	GO:0005524, GO:0005515, GO:0006468, GO:0005887, GO:0004672, GO:0007169, GO:0004714, GO:0004713, GO:0016020, GO:0016021, GO:0016740, GO:0000166, GO:0016301, GO:0016310, GO:0018108, GO:0019838, GO:0042802, GO:0001666, GO:0001934, GO:0001958, GO:0002040, GO:0010033, GO:0010595, GO:0014068, GO:0016525, GO:0032878, GO:0034446, GO:0043434, GO:0043552, GO:0043627, GO:0045766, GO:0046777, GO:0048014, GO:…	ATP binding, protein binding, protein phosphorylation, integral component of plasma membrane, protein kinase activity, transmembrane receptor protein tyrosine kinase signaling pathway, transmembrane receptor protein tyrosine kinase activity, protein tyrosine kinase activity, membrane, integral component of membrane, transferase activity, nucleotide binding, kinase activity, phosphorylation, pepti…
ENSMUSG00000006390	Elovl1	RNA10	Ribo14	0.127386	0.261374	0.438731	136	0.325883	440	0.129137	56.5	0.5	175.541	53.4639	-8.20994	2.88119e-06	128.033	27.6037	-0.612812	0.563773	GO:0016021, GO:0005783, GO:0009922, GO:0019367, GO:0042761, GO:0016020, GO:0016740, GO:0006629, GO:0005789, GO:0102336, GO:0102337, GO:0102338, GO:0102756, GO:0006631, GO:0006633, GO:0006636, GO:0061436, GO:0030148, GO:0030176, GO:0034625, GO:0034626, GO:0035338, GO:0046513,	integral component of membrane, endoplasmic reticulum, fatty acid elongase activity, fatty acid elongation, saturated fatty acid, very long-chain fatty acid biosynthetic process, membrane, transferase activity, lipid metabolic process, endoplasmic reticulum membrane, 3-oxo-arachidoyl-CoA synthase activity, 3-oxo-cerotoyl-CoA synthase activity, 3-oxo-lignoceronyl-CoA synthase activity, very-long-c…
ENSMUSG00000006392	Med8	RNA17	Ribo14	0.533768	0.583264	0.69489	114	0.566689	211	0.0885711	330.362	0.472621	161.962	41.2055	-4.4551	0.000544047	169.812	62.8707	-10.4274	2.523e-06	GO:0003712, GO:0006357, GO:0016592, GO:0005634, , GO:0016567, GO:0000978, GO:0005515, GO:0005654, GO:0070847	transcription coregulator activity, regulation of transcription by RNA polymerase II, mediator complex, nucleus, , protein ubiquitination, RNA polymerase II cis-regulatory region sequence-specific DNA binding, protein binding, nucleoplasm, core mediator complex
ENSMUSG00000006395	Hyi	RNA3	Ribo2	0.306238	0.174019	0.457878	225	0.356281	415	0.108957	68.0003	0.496352	160.768	51.6012	-6.51869	9.71021e-06	79.3186	29.5451	-4.87939	0.000872115	, GO:0016853, GO:0008903	, isomerase activity, hydroxypyruvate isomerase activity
ENSMUSG00000006398	Cdc20	RNA1	Ribo12	0.178442	0.155041	0.188273	1248	0.381313	423	-0.306495	58	0.5	63.7286	13.8043	-1.05018	0.311427	15.6915	0.51194	3.72248	0.00475234	GO:0005515, GO:0010997, GO:0097027, GO:1904668, GO:0005654, GO:0032991, GO:0048471, GO:0005829, GO:0005737, GO:0005856, GO:0016567, GO:0030154, GO:0007049, GO:0051301, GO:0005813, GO:0090307, GO:0007399, GO:0005815, GO:0042826, GO:0008022, GO:0008284, GO:0019899, GO:0005680, GO:0000922, GO:0050773, GO:0040020, GO:0090129, GO:0031915, GO:0031145, GO:0007064,	protein binding, anaphase-promoting complex binding, ubiquitin-protein transferase activator activity, positive regulation of ubiquitin protein ligase activity, nucleoplasm, protein-containing complex, perinuclear region of cytoplasm, cytosol, cytoplasm, cytoskeleton, protein ubiquitination, cell differentiation, cell cycle, cell division, centrosome, mitotic spindle assembly, nervous system deve…
ENSMUSG00000006403	Adamts4	RNA3	Ribo10	0.0901582	0.0762505	0.15929	491	0.185225	307	-0.0655111	-1	-1	71.7731	15.2534	-1.36116	0.194972	21.1432	5.235	-0.255256	0.807964	GO:0006508, GO:0004222, GO:0008237, GO:0046872, GO:0005615, GO:0016787, GO:0005515, GO:0008233, GO:0005576, GO:0042742, GO:0016607, GO:0002020, GO:0062023	proteolysis, metalloendopeptidase activity, metallopeptidase activity, metal ion binding, extracellular space, hydrolase activity, protein binding, peptidase activity, extracellular region, defense response to bacterium, nuclear speck, protease binding, collagen-containing extracellular matrix
ENSMUSG00000006412	Pfdn2	RNA16	Ribo14	0.298692	0.241565	0.526446	69	0.332521	434	0.199535	49	0.5	94.4171	153.267	-21.4974	1.10566e-12	86.612	222.797	-24.7327	2.66755e-10	GO:0006457, GO:0051082, GO:0016272, GO:0005634, GO:0005829, GO:0005737, GO:0005739, GO:0044183, GO:0051495,	protein folding, unfolded protein binding, prefoldin complex, nucleus, cytosol, cytoplasm, mitochondrion, protein folding chaperone, positive regulation of cytoskeleton organization,
[truncated: 7,390 more rows]

## Sheet: Legend
Column.header	description
gene_id
gene_name
RNA	RNA cluster assignment
Ribo	Ribo cluster assignment
k_RNA	RNA normalized gene connectivity across all others genes in the network
[truncated: 18 more rows]

## Sheet: RNA_modules
replicate	AERNA1	AERNA10	AERNA11	AERNA12	AERNA13	AERNA14	AERNA15	AERNA16	AERNA17	AERNA2	AERNA3	AERNA4	AERNA5	AERNA6	AERNA7	AERNA8	AERNA9	MERNA1	MERNA10	MERNA11	MERNA12	MERNA13	MERNA14	MERNA15	MERNA16	MERNA17	MERNA2	MERNA3	MERNA4	MERNA5	MERNA6	MERNA7	MERNA8	MERNA9
[truncated: 17 more rows]

[truncated: 1 more sheets: Ribo_modules]
