# Supplementary material for: A Multi-Network Comparative Analysis of Transcriptome and Translatome Identifies Novel Hub Genes in Cardiac Remodeling
Source: Front Genet. 2020 Nov 16;11:583124. doi: 10.3389/fgene.2020.583124 (PMC7701244; doi:10.3389/fgene.2020.583124)
Supplement: Supplementary Information — Code for generating co-expression networks. [file Data_Sheet_5.zip]

Archive with 3 entries (3 files):
- appendix_code/bootstrap_wgcna.R
- appendix_code/htseq15Ribo.yaml
- appendix_code/htseq15RNA.yaml
