# Supplementary material for: A Multi-Network Comparative Analysis of Transcriptome and Translatome Identifies Novel Hub Genes in Cardiac Remodeling
Source: Front Genet. 2020 Nov 16;11:583124. doi: 10.3389/fgene.2020.583124 (PMC7701244; doi:10.3389/fgene.2020.583124)
Supplement: Supplementary Information — Code for generating co-expression networks. [file Data_Sheet_5.zip › appendix_code/htseq15Ribo.yaml]

prep:
  basename: translated-htseq
  sub: 15
  assay: Ribo
  dirInput: /prj/micropeptides20/follow-up/riboSeqlandscape-analysis/analysis/wgcna/data
  dirData: /prj/micropeptides20/follow-up/riboSeqlandscape-analysis/analysis/wgcna/data
  traitsFile: /prj/micropeptides20/follow-up/riboSeqlandscape-analysis/analysis/wgcna/data/traits.txt
  regressBatch: TRUE
dataInput: translated-htseq.15.Ribo.dataInput.RData 
dirInput: /prj/micropeptides20/follow-up/riboSeqlandscape-analysis/analysis/wgcna/data
dirOutput: /prj/micropeptides20/follow-up/riboSeqlandscape-analysis/analysis/wgcna/networks
opts:
  blockSize: 12000
  network:
    type: signed
    cor: bicor
    clust: average
    minClusterSize: 30
    beta: 18 
  bootstrap:
    nBoot: 100
    resamplSet: group
    refPer: 0.95
    refNet: /prj/micropeptides20/follow-up/riboSeqlandscape-analysis/analysis/wgcna/networks/translated-htseq.15.Ribo.signed-bicor.average.refNet.RData
    consensus: median
  modules: # uses z-test for proportion, sample size == nIter, H1:proportion>refProp, default 5% significance
    validate: TRUE
    nIter: 100
    refProp: 0.90
